# Supplementary material for: N-(2-Furo­yl)-N′-(2-pyrid­yl)thio­urea
Source: Acta Crystallogr Sect E Struct Rep Online. 2009 Mar 31;65(Pt 4):o929–30. doi: 10.1107/S1600536809011301 (PMC2968930; doi:10.1107/S1600536809011301)
Supplement: Supplementary file 1 [file e-65-0o929-sup1.cif]

##############################################################################
###                                                                        ###
###        Electronic paper (Acta Crystallographica Section E)             ###
###                                                                        ###
##############################################################################
#                                                                            #
# This CIF contains the data in a paper accepted for publication in Acta     #
# Crystallographica Section E. It conforms to the requirements of Notes      #
# for Authors for Section E, and has been peer reviewed under the auspices   #
# of the IUCr Commission on Journals.                                        #
#                                                                            #
# Full details of the Crystallographic Information File format               #
# are given in the paper "The Crystallographic Information File (CIF):       #
# a New Standard Archive File for Crystallography" by S. R. Hall, F. H.      #
# Allen and I. D. Brown [Acta Cryst. (1991), A47, 655-685].                  #
#                                                                            #
# The current version of the core CIF dictionary is obtainable from          #
# ftp://ftp.iucr.org/pub/cif_core.dic. The current version number is 2.4.    #
#                                                                            #
# Software is freely available for graphical display of the structure(s) in  #
# this CIF.  For information consult the CIF home page http://www.iucr.org/  #
# cif/home.html                                                              #
#                                                                            #
# This file may be used for bona fide research purposes within the           #
# scientific community so long as proper attribution is given to the journal # 
# article from which it was obtained.                                        #
#                                                                            #
##############################################################################
                                             
data_global
_audit_creation_method     'WinGX routine CIF_UPDATE'
_audit_conform_dict_name     cif_core.dic
_audit_conform_dict_version     2.3
_journal_date_recd_electronic     2009-03-16
_journal_date_accepted     2009-03-26
_journal_name_full     'Acta Crystallographica, Section E'
_journal_year     2009
_journal_volume     65
_journal_issue      4
_journal_page_first     o929
_journal_page_last     o930
_journal_paper_category     QO
_journal_coeditor_code     NG2563
_publ_contact_author_name     'Est\'evez-Hern\'andez, O.'
_publ_contact_author_address
;
Laboratory of Molecular Ingeniery
Institute of Materials (IMRE)
University of Havana
;
_publ_contact_author_email     osvaldo@imre.oc.uh.cu
_publ_contact_author_fax     '(537)7076660'
_publ_contact_author_phone     '(537)70570744'
_publ_section_title
;
<i>N</i>-(2-Furoyl)-<i>N</i>'-(2-pyridyl)thiourea
;
loop_
    _publ_author_name
    _publ_author_address
    'Est\'evez-Hern\'andez, O.'
;
Laboratory of Molecular Engineering
Institute of Materials (IMRE)
University of Havana
Cuba
;
    'Duque, J.'
;
Laboratory of Molecular Engineering
Institute of Materials (IMRE)
University of Havana
Cuba
;
    'P\'erez, H.'
;
Departamento de Qu\'imica Inorg\'anica
Facultad de Qu\'imica
Universidad de La Habana
Cuba
;
    'Santos Jr, S.'
;
Laborat\'orio de F\'isica
Universidade Federal do Tocantins
Palmas, Tocantins, Brazil
;
    'Mascarenhas, Y.'
;
Instituto de F\'isica de S\~ao Carlos
Universidade de S\~ao Paulo,
S\~ao Carlos,
Brazil
;
data_I
_audit_creation_method     'WinGX routine CIF_UPDATE'
_chemical_name_systematic
;
<i>N</i>-(2-Furoyl)-<i>N</i>'-(2-pyridyl)thiourea
;
_chemical_formula_moiety     'C11 H9 N3 O2 S'
_chemical_formula_sum     'C11 H9 N3 O2 S'
_chemical_formula_iupac     'C11 H9 N3 O2 S'
_chemical_formula_weight     247.27
_symmetry_cell_setting     monoclinic
_symmetry_space_group_name_H-M     'P 21/c'
_symmetry_space_group_name_Hall     '-P 2ybc'
loop_
    _symmetry_equiv_pos_as_xyz
    'x, y, z'
    '-x, y+1/2, -z+1/2'
    '-x, -y, -z'
    'x, -y-1/2, z-1/2'
_cell_length_a     6.95100(10)
_cell_length_b     15.7000(4)
_cell_length_c     20.2700(6)
_cell_angle_alpha     90
_cell_angle_beta     90.284(2)
_cell_angle_gamma     90
_cell_volume     2212.05(9)
_cell_formula_units_Z     8
_cell_measurement_reflns_used     13181
_cell_measurement_theta_min     2.910
_cell_measurement_theta_max     26.022
_cell_measurement_temperature     150(2)
_exptl_crystal_description     block
_exptl_crystal_colour     colorless
_exptl_crystal_size_max     0.12
_exptl_crystal_size_mid     0.08
_exptl_crystal_size_min     0.06
_exptl_crystal_density_diffrn     1.485
_exptl_crystal_density_meas     ?
_exptl_crystal_density_method     'not measured'
_exptl_crystal_F_000     1024
_exptl_absorpt_coefficient_mu     0.285
_exptl_absorpt_correction_type     none
_diffrn_radiation_type     MoK\a
_diffrn_radiation_wavelength     0.71073
_diffrn_radiation_source     'fine-focus sealed tube Enraf Nonius FR590'
_diffrn_radiation_monochromator     'horizontally mounted graphite crystal'
_diffrn_measurement_device_type
;
Enraf--Nonius KappaCCD
;
_diffrn_measurement_device     '95mm CCD camera on \k-goniostat'
_diffrn_measurement_method     '\f scans and \w scans with \k offsets'
_diffrn_reflns_number     22281
_diffrn_reflns_av_R_equivalents     0.0596
_diffrn_reflns_theta_min     2.93
_diffrn_reflns_theta_max     26.03
_diffrn_reflns_theta_full     26.03
_diffrn_measured_fraction_theta_max     0.992
_diffrn_measured_fraction_theta_full     0.992
_diffrn_reflns_limit_h_min     -8
_diffrn_reflns_limit_h_max     8
_diffrn_reflns_limit_k_min     -19
_diffrn_reflns_limit_k_max     18
_diffrn_reflns_limit_l_min     -24
_diffrn_reflns_limit_l_max     24
_reflns_number_total     4337
_reflns_number_gt     3574
_reflns_threshold_expression     I>2\s(I)
_refine_ls_structure_factor_coef     Fsqd
_refine_ls_matrix_type     full
_refine_ls_R_factor_gt     0.0418
_refine_ls_wR_factor_ref     0.1219
_refine_ls_goodness_of_fit_ref     1.103
_refine_ls_restrained_S_all     1.103
_refine_ls_number_reflns     4337
_refine_ls_number_parameters     323
_refine_ls_number_restraints     0
_refine_ls_hydrogen_treatment     mixed
_refine_ls_weighting_scheme     calc
_refine_ls_weighting_details
         'calc w=1/[\s^2^(Fo^2^)+(0.0699P)^2^+0.3338P] where P=(Fo^2^+2Fc^2^)/3'
_refine_ls_shift/su_max     0.001
_refine_diff_density_max     0.45
_refine_diff_density_min     -0.464
_refine_ls_extinction_method     none
loop_
    _atom_type_symbol
    _atom_type_description
    _atom_type_scat_dispersion_real
    _atom_type_scat_dispersion_imag
    _atom_type_scat_source
    C C 0.0033 0.0016 'International Tables Vol C Tables 4.2.6.8 and 6.1.1.4'
    H H 0 0 'International Tables Vol C Tables 4.2.6.8 and 6.1.1.4'
    N N 0.0061 0.0033 'International Tables Vol C Tables 4.2.6.8 and 6.1.1.4'
    O O 0.0106 0.006 'International Tables Vol C Tables 4.2.6.8 and 6.1.1.4'
    S S 0.1246 0.1234 'International Tables Vol C Tables 4.2.6.8 and 6.1.1.4'
_computing_data_collection     'COLLECT (Nonius, 2000)'
_computing_cell_refinement     'SCALEPACK (Otwinowski & Minor, 1997)'
_computing_data_reduction     'DENZO and SCALEPACK (Otwinowski & Minor, 1997)'
_computing_structure_solution     'SHELXS97 (Sheldrick, 2008)'
_computing_structure_refinement     'SHELXL97 (Sheldrick, 2008)'
_computing_molecular_graphics
 'ORTEP-3 for Windows (Farrugia, 1997) and Mercury (Bruno <i>et al.</i>,  2002)'
_computing_publication_material     'WinGX (Farrugia, 1999)'
loop_
    _atom_site_type_symbol
    _atom_site_label
    _atom_site_fract_x
    _atom_site_fract_y
    _atom_site_fract_z
    _atom_site_U_iso_or_equiv
    _atom_site_adp_type
    _atom_site_calc_flag
    _atom_site_refinement_flags
    _atom_site_occupancy
    _atom_site_disorder_assembly
    _atom_site_disorder_group
    S S1A 0.26900(7) 0.58701(3) -0.01361(2) 0.03185(16) Uani d . 1 . .
    S S1 0.86024(7) 0.20621(3) -0.13099(2) 0.03742(17) Uani d . 1 . .
    N N1A 0.0427(2) 0.55696(11) 0.09207(8) 0.0285(4) Uani d . 1 . .
    O O1A -0.12681(18) 0.64878(9) 0.02319(7) 0.0327(3) Uani d . 1 . .
    O O2 0.7008(2) -0.07818(9) 0.00044(7) 0.0379(4) Uani d . 1 . .
    N N3 0.8621(2) 0.08935(10) 0.07607(8) 0.0313(4) Uani d . 1 . .
    N N2A 0.3235(2) 0.48042(10) 0.08445(8) 0.0292(4) Uani d . 1 . .
    N N1 0.7790(2) 0.07419(10) -0.04921(9) 0.0297(4) Uani d . 1 . .
    O O2A -0.23343(19) 0.56744(9) 0.18216(7) 0.0370(3) Uani d . 1 . .
    N N2 0.8903(2) 0.19839(11) -0.00248(8) 0.0278(4) Uani d . 1 . .
    C C3 0.6597(3) -0.06607(12) -0.06512(10) 0.0311(4) Uani d . 1 . .
    C C2A 0.2051(2) 0.53986(12) 0.05684(9) 0.0268(4) Uani d . 1 . .
    C C1 0.6980(3) 0.01830(13) -0.09411(10) 0.0330(4) Uani d . 1 . .
    C C11 0.8702(3) 0.06331(14) 0.13915(10) 0.0370(5) Uani d . 1 . .
    H H11 0.8452 0.0063 0.1483 0.044 Uiso calc R 1 . .
    N N3A 0.1495(2) 0.44154(11) 0.17897(8) 0.0316(4) Uani d . 1 . .
    C C1A -0.1108(3) 0.60931(12) 0.07437(9) 0.0277(4) Uani d . 1 . .
    C C11A 0.1415(3) 0.40025(13) 0.23715(10) 0.0358(5) Uani d . 1 . .
    H H11A 0.0287 0.4035 0.2615 0.043 Uiso calc R 1 . .
    C C7A 0.3113(3) 0.43617(12) 0.14412(10) 0.0294(4) Uani d . 1 . .
    C C7 0.8961(2) 0.17098(12) 0.06335(9) 0.0270(4) Uani d . 1 . .
    O O1 0.6582(3) 0.03377(10) -0.15091(8) 0.0527(4) Uani d . 1 . .
    C C8 0.9405(3) 0.23029(14) 0.11254(10) 0.0340(4) Uani d . 1 . .
    H H8 0.9641 0.2871 0.1022 0.041 Uiso calc R 1 . .
    C C3A -0.2598(3) 0.61301(12) 0.12527(9) 0.0290(4) Uani d . 1 . .
    C C6A -0.3910(3) 0.58333(14) 0.22036(11) 0.0404(5) Uani d . 1 . .
    H H6A -0.4116 0.5604 0.262 0.048 Uiso calc R 1 . .
    C C10A 0.2925(3) 0.35352(14) 0.26215(11) 0.0411(5) Uani d . 1 . .
    H H10A 0.2823 0.3257 0.3025 0.049 Uiso calc R 1 . .
    C C4A -0.4268(3) 0.65642(12) 0.12727(10) 0.0312(4) Uani d . 1 . .
    H H4A -0.4767 0.6921 0.0948 0.037 Uiso calc R 1 . .
    C C6 0.6596(3) -0.16117(14) 0.01396(12) 0.0418(5) Uani d . 1 . .
    H H6 0.6744 -0.1867 0.0551 0.05 Uiso calc R 1 . .
    C C9 0.9482(3) 0.20191(14) 0.17660(11) 0.0401(5) Uani d . 1 . .
    H H9 0.9766 0.2398 0.2105 0.048 Uiso calc R 1 . .
    C C2 0.8401(2) 0.15650(12) -0.05889(9) 0.0275(4) Uani d . 1 . .
    C C5A -0.5112(3) 0.63660(14) 0.18931(11) 0.0368(5) Uani d . 1 . .
    H H5A -0.6279 0.6569 0.2052 0.044 Uiso calc R 1 . .
    C C10 0.9135(3) 0.11655(15) 0.19077(10) 0.0389(5) Uani d . 1 . .
    H H10 0.9195 0.0963 0.2338 0.047 Uiso calc R 1 . .
    C C9A 0.4598(3) 0.34887(15) 0.22583(11) 0.0448(5) Uani d . 1 . .
    H H9A 0.5645 0.3182 0.2418 0.054 Uiso calc R 1 . .
    C C4 0.5942(3) -0.13956(14) -0.09150(12) 0.0410(5) Uani d . 1 . .
    H H4 0.5561 -0.1485 -0.135 0.049 Uiso calc R 1 . .
    C C8A 0.4710(3) 0.38987(14) 0.16572(10) 0.0379(5) Uani d . 1 . .
    H H8A 0.5818 0.3867 0.1403 0.045 Uiso calc R 1 . .
    C C5 0.5951(3) -0.20049(14) -0.03991(12) 0.0410(5) Uani d . 1 . .
    H H5 0.5577 -0.2572 -0.0431 0.049 Uiso calc R 1 . .
    H H2A 0.425(3) 0.4683(14) 0.0623(11) 0.037(6) Uiso d . 1 . .
    H H2 0.934(3) 0.2477(17) -0.0082(12) 0.044(7) Uiso d . 1 . .
    H H1A 0.024(3) 0.5257(16) 0.1268(12) 0.043(6) Uiso d . 1 . .
    H H1 0.796(3) 0.0567(15) -0.0081(12) 0.041(6) Uiso d . 1 . .
loop_
    _atom_site_aniso_label
    _atom_site_aniso_U_11
    _atom_site_aniso_U_22
    _atom_site_aniso_U_33
    _atom_site_aniso_U_12
    _atom_site_aniso_U_13
    _atom_site_aniso_U_23
    S1A 0.0344(3) 0.0315(3) 0.0297(3) 0.00331(19) 0.00427(19) 0.0052(2)
    S1 0.0482(3) 0.0361(3) 0.0280(3) -0.0017(2) 0.0017(2) 0.0040(2)
    N1A 0.0284(8) 0.0290(9) 0.0281(9) 0.0000(6) 0.0010(6) 0.0050(7)
    O1A 0.0311(7) 0.0331(7) 0.0338(8) -0.0008(6) -0.0009(5) 0.0078(6)
    O2 0.0430(8) 0.0330(8) 0.0377(9) -0.0026(6) 0.0002(6) 0.0033(6)
    N3 0.0331(8) 0.0301(9) 0.0308(9) -0.0014(7) -0.0010(6) 0.0036(7)
    N2A 0.0291(8) 0.0297(9) 0.0287(9) 0.0039(7) 0.0026(6) 0.0016(7)
    N1 0.0338(9) 0.0277(9) 0.0277(9) 0.0000(6) -0.0026(7) 0.0006(7)
    O2A 0.0383(8) 0.0430(9) 0.0298(8) 0.0064(6) 0.0011(6) 0.0052(6)
    N2 0.0289(8) 0.0251(9) 0.0294(9) -0.0025(7) 0.0005(6) 0.0012(7)
    C3 0.0282(9) 0.0312(10) 0.0340(11) 0.0029(8) -0.0028(7) -0.0032(8)
    C2A 0.0285(9) 0.0236(10) 0.0282(10) -0.0023(7) -0.0014(7) -0.0019(7)
    C1 0.0354(10) 0.0309(11) 0.0327(12) 0.0022(8) -0.0039(8) -0.0034(8)
    C11 0.0377(11) 0.0383(12) 0.0351(12) 0.0001(9) -0.0003(8) 0.0087(9)
    N3A 0.0361(9) 0.0301(9) 0.0285(9) -0.0011(7) 0.0021(6) 0.0014(7)
    C1A 0.0275(9) 0.0254(10) 0.0302(11) -0.0045(7) -0.0026(7) 0.0012(8)
    C11A 0.0466(12) 0.0326(11) 0.0283(11) -0.0042(9) 0.0026(8) 0.0012(8)
    C7A 0.0359(10) 0.0242(9) 0.0280(10) -0.0011(8) -0.0016(8) 0.0002(8)
    C7 0.0216(8) 0.0302(10) 0.0293(10) 0.0009(7) 0.0011(7) 0.0023(8)
    O1 0.0830(12) 0.0382(9) 0.0368(9) -0.0051(8) -0.0204(8) -0.0002(7)
    C8 0.0349(10) 0.0325(11) 0.0344(11) -0.0032(8) -0.0006(8) -0.0009(9)
    C3A 0.0313(10) 0.0280(10) 0.0277(10) -0.0029(8) -0.0026(7) 0.0016(8)
    C6A 0.0450(12) 0.0450(13) 0.0312(12) -0.0007(9) 0.0083(9) -0.0009(9)
    C10A 0.0553(13) 0.0387(12) 0.0294(11) 0.0014(10) -0.0013(9) 0.0083(9)
    C4A 0.0301(10) 0.0285(10) 0.0349(11) -0.0014(8) -0.0021(7) 0.0028(8)
    C6 0.0418(12) 0.0326(12) 0.0510(14) -0.0034(9) 0.0031(9) 0.0079(10)
    C9 0.0415(11) 0.0460(13) 0.0326(12) 0.0006(9) -0.0045(8) -0.0061(10)
    C2 0.0238(8) 0.0273(10) 0.0314(11) 0.0044(7) 0.0018(7) -0.0007(8)
    C5A 0.0322(10) 0.0382(12) 0.0401(12) -0.0015(9) 0.0065(8) -0.0052(9)
    C10 0.0368(11) 0.0523(14) 0.0276(11) 0.0016(9) -0.0003(8) 0.0046(10)
    C9A 0.0500(13) 0.0462(13) 0.0383(13) 0.0116(10) -0.0053(10) 0.0099(10)
    C4 0.0341(11) 0.0399(12) 0.0489(14) 0.0018(9) -0.0076(9) -0.0103(10)
    C8A 0.0394(11) 0.0395(12) 0.0348(12) 0.0068(9) 0.0004(8) 0.0040(9)
    C5 0.0323(11) 0.0302(11) 0.0604(15) -0.0014(8) -0.0008(9) 0.0028(10)
_geom_special_details
;
All e.s.d.'s (except the e.s.d. in the dihedral angle between two l.s. planes)
are estimated using the full covariance matrix. The cell e.s.d.'s are taken
into account individually in the estimation of e.s.d.'s in distances, angles
and torsion angles; correlations between e.s.d.'s in cell parameters are only
used when they are defined by crystal symmetry. An approximate (isotropic)
treatment of cell e.s.d.'s is used for estimating e.s.d.'s involving l.s.
planes.
;
loop_
    _geom_bond_atom_site_label_1
    _geom_bond_atom_site_label_2
    _geom_bond_site_symmetry_2
    _geom_bond_distance
    _geom_bond_publ_flag
    S1A C2A . 1.6705(19) ?
    S1 C2 . 1.6633(19) ?
    N1A C2A . 1.365(2) ?
    N1A C1A . 1.393(2) ?
    N1A H1A . 0.87(2) ?
    O1A C1A . 1.213(2) ?
    O2 C6 . 1.362(3) ?
    O2 C3 . 1.371(2) ?
    N3 C7 . 1.329(2) ?
    N3 C11 . 1.343(3) ?
    N2A C2A . 1.363(2) ?
    N2A C7A . 1.398(3) ?
    N2A H2A . 0.86(2) ?
    N1 C2 . 1.375(3) ?
    N1 C1 . 1.382(2) ?
    N1 H1 . 0.89(2) ?
    O2A C6A . 1.367(3) ?
    O2A C3A . 1.369(2) ?
    N2 C2 . 1.363(2) ?
    N2 C7 . 1.402(2) ?
    N2 H2 . 0.84(3) ?
    C3 C4 . 1.350(3) ?
    C3 C1 . 1.474(3) ?
    C1 O1 . 1.207(2) ?
    C11 C10 . 1.371(3) ?
    C11 H11 . 0.93 ?
    N3A C7A . 1.334(2) ?
    N3A C11A . 1.347(3) ?
    C1A C3A . 1.467(3) ?
    C11A C10A . 1.375(3) ?
    C11A H11A . 0.93 ?
    C7A C8A . 1.395(3) ?
    C7 C8 . 1.398(3) ?
    C8 C9 . 1.373(3) ?
    C8 H8 . 0.93 ?
    C3A C4A . 1.346(3) ?
    C6A C5A . 1.338(3) ?
    C6A H6A . 0.93 ?
    C10A C9A . 1.381(3) ?
    C10A H10A . 0.93 ?
    C4A C5A . 1.425(3) ?
    C4A H4A . 0.93 ?
    C6 C5 . 1.330(3) ?
    C6 H6 . 0.93 ?
    C9 C10 . 1.392(3) ?
    C9 H9 . 0.93 ?
    C5A H5A . 0.93 ?
    C10 H10 . 0.93 ?
    C9A C8A . 1.381(3) ?
    C9A H9A . 0.93 ?
    C4 C5 . 1.417(3) ?
    C4 H4 . 0.93 ?
    C8A H8A . 0.93 ?
    C5 H5 . 0.93 ?
loop_
    _geom_angle_atom_site_label_1
    _geom_angle_atom_site_label_2
    _geom_angle_atom_site_label_3
    _geom_angle_site_symmetry_1
    _geom_angle_site_symmetry_3
    _geom_angle
    _geom_angle_publ_flag
    C2A N1A C1A . . 128.01(17) ?
    C2A N1A H1A . . 116.0(15) ?
    C1A N1A H1A . . 115.3(15) ?
    C6 O2 C3 . . 106.52(16) ?
    C7 N3 C11 . . 118.14(18) ?
    C2A N2A C7A . . 131.03(17) ?
    C2A N2A H2A . . 115.6(15) ?
    C7A N2A H2A . . 113.4(15) ?
    C2 N1 C1 . . 128.90(18) ?
    C2 N1 H1 . . 112.8(15) ?
    C1 N1 H1 . . 118.3(15) ?
    C6A O2A C3A . . 106.10(15) ?
    C2 N2 C7 . . 131.01(17) ?
    C2 N2 H2 . . 114.8(16) ?
    C7 N2 H2 . . 114.0(16) ?
    C4 C3 O2 . . 109.50(18) ?
    C4 C3 C1 . . 132.2(2) ?
    O2 C3 C1 . . 118.28(17) ?
    N2A C2A N1A . . 114.79(17) ?
    N2A C2A S1A . . 119.45(14) ?
    N1A C2A S1A . . 125.73(14) ?
    O1 C1 N1 . . 126.22(19) ?
    O1 C1 C3 . . 121.33(18) ?
    N1 C1 C3 . . 112.44(17) ?
    N3 C11 C10 . . 123.3(2) ?
    N3 C11 H11 . . 118.4 ?
    C10 C11 H11 . . 118.4 ?
    C7A N3A C11A . . 118.13(17) ?
    O1A C1A N1A . . 126.07(17) ?
    O1A C1A C3A . . 121.29(17) ?
    N1A C1A C3A . . 112.65(16) ?
    N3A C11A C10A . . 123.00(19) ?
    N3A C11A H11A . . 118.5 ?
    C10A C11A H11A . . 118.5 ?
    N3A C7A C8A . . 122.58(18) ?
    N3A C7A N2A . . 118.80(17) ?
    C8A C7A N2A . . 118.60(17) ?
    N3 C7 C8 . . 122.89(18) ?
    N3 C7 N2 . . 118.45(17) ?
    C8 C7 N2 . . 118.65(17) ?
    C9 C8 C7 . . 117.75(19) ?
    C9 C8 H8 . . 121.1 ?
    C7 C8 H8 . . 121.1 ?
    C4A C3A O2A . . 110.57(17) ?
    C4A C3A C1A . . 130.76(18) ?
    O2A C3A C1A . . 118.66(16) ?
    C5A C6A O2A . . 110.37(19) ?
    C5A C6A H6A . . 124.8 ?
    O2A C6A H6A . . 124.8 ?
    C11A C10A C9A . . 118.3(2) ?
    C11A C10A H10A . . 120.8 ?
    C9A C10A H10A . . 120.8 ?
    C3A C4A C5A . . 105.96(18) ?
    C3A C4A H4A . . 127 ?
    C5A C4A H4A . . 127 ?
    C5 C6 O2 . . 110.4(2) ?
    C5 C6 H6 . . 124.8 ?
    O2 C6 H6 . . 124.8 ?
    C8 C9 C10 . . 120.1(2) ?
    C8 C9 H9 . . 119.9 ?
    C10 C9 H9 . . 119.9 ?
    N2 C2 N1 . . 114.32(17) ?
    N2 C2 S1 . . 119.24(15) ?
    N1 C2 S1 . . 126.44(15) ?
    C6A C5A C4A . . 107.00(18) ?
    C6A C5A H5A . . 126.5 ?
    C4A C5A H5A . . 126.5 ?
    C11 C10 C9 . . 117.83(19) ?
    C11 C10 H10 . . 121.1 ?
    C9 C10 H10 . . 121.1 ?
    C10A C9A C8A . . 119.8(2) ?
    C10A C9A H9A . . 120.1 ?
    C8A C9A H9A . . 120.1 ?
    C3 C4 C5 . . 106.5(2) ?
    C3 C4 H4 . . 126.7 ?
    C5 C4 H4 . . 126.7 ?
    C9A C8A C7A . . 118.12(19) ?
    C9A C8A H8A . . 120.9 ?
    C7A C8A H8A . . 120.9 ?
    C6 C5 C4 . . 107.01(19) ?
    C6 C5 H5 . . 126.5 ?
    C4 C5 H5 . . 126.5 ?
loop_
    _geom_torsion_atom_site_label_1
    _geom_torsion_atom_site_label_2
    _geom_torsion_atom_site_label_3
    _geom_torsion_atom_site_label_4
    _geom_torsion_site_symmetry_1
    _geom_torsion_site_symmetry_2
    _geom_torsion_site_symmetry_3
    _geom_torsion_site_symmetry_4
    _geom_torsion
    _geom_torsion_publ_flag
    C6 O2 C3 C4 . . . . 0.1(2) ?
    C6 O2 C3 C1 . . . . -177.81(17) ?
    C7A N2A C2A N1A . . . . -2.9(3) ?
    C7A N2A C2A S1A . . . . 175.31(16) ?
    C1A N1A C2A N2A . . . . -174.81(17) ?
    C1A N1A C2A S1A . . . . 7.1(3) ?
    C2 N1 C1 O1 . . . . -3.4(3) ?
    C2 N1 C1 C3 . . . . 177.41(17) ?
    C4 C3 C1 O1 . . . . 5.4(3) ?
    O2 C3 C1 O1 . . . . -177.24(19) ?
    C4 C3 C1 N1 . . . . -175.4(2) ?
    O2 C3 C1 N1 . . . . 2.0(2) ?
    C7 N3 C11 C10 . . . . -0.6(3) ?
    C2A N1A C1A O1A . . . . 0.7(3) ?
    C2A N1A C1A C3A . . . . -179.38(17) ?
    C7A N3A C11A C10A . . . . 0.4(3) ?
    C11A N3A C7A C8A . . . . -0.1(3) ?
    C11A N3A C7A N2A . . . . -178.41(17) ?
    C2A N2A C7A N3A . . . . 9.8(3) ?
    C2A N2A C7A C8A . . . . -168.59(19) ?
    C11 N3 C7 C8 . . . . 0.3(3) ?
    C11 N3 C7 N2 . . . . 179.18(16) ?
    C2 N2 C7 N3 . . . . 5.8(3) ?
    C2 N2 C7 C8 . . . . -175.35(17) ?
    N3 C7 C8 C9 . . . . -0.2(3) ?
    N2 C7 C8 C9 . . . . -179.06(16) ?
    C6A O2A C3A C4A . . . . 0.3(2) ?
    C6A O2A C3A C1A . . . . 179.28(17) ?
    O1A C1A C3A C4A . . . . -0.9(3) ?
    N1A C1A C3A C4A . . . . 179.17(19) ?
    O1A C1A C3A O2A . . . . -179.68(17) ?
    N1A C1A C3A O2A . . . . 0.4(2) ?
    C3A O2A C6A C5A . . . . -0.2(2) ?
    N3A C11A C10A C9A . . . . 0.0(3) ?
    O2A C3A C4A C5A . . . . -0.3(2) ?
    C1A C3A C4A C5A . . . . -179.11(19) ?
    C3 O2 C6 C5 . . . . -0.1(2) ?
    C7 C8 C9 C10 . . . . 0.4(3) ?
    C7 N2 C2 N1 . . . . 2.3(3) ?
    C7 N2 C2 S1 . . . . -176.68(14) ?
    C1 N1 C2 N2 . . . . 171.78(17) ?
    C1 N1 C2 S1 . . . . -9.3(3) ?
    O2A C6A C5A C4A . . . . 0.0(2) ?
    C3A C4A C5A C6A . . . . 0.1(2) ?
    N3 C11 C10 C9 . . . . 0.8(3) ?
    C8 C9 C10 C11 . . . . -0.7(3) ?
    C11A C10A C9A C8A . . . . -0.7(4) ?
    O2 C3 C4 C5 . . . . -0.2(2) ?
    C1 C3 C4 C5 . . . . 177.4(2) ?
    C10A C9A C8A C7A . . . . 0.9(3) ?
    N3A C7A C8A C9A . . . . -0.5(3) ?
    N2A C7A C8A C9A . . . . 177.75(19) ?
    O2 C6 C5 C4 . . . . 0.0(2) ?
    C3 C4 C5 C6 . . . . 0.1(2) ?
loop_
    _geom_hbond_atom_site_label_D
    _geom_hbond_atom_site_label_H
    _geom_hbond_atom_site_label_A
    _geom_hbond_site_symmetry_A
    _geom_hbond_distance_DH
    _geom_hbond_distance_HA
    _geom_hbond_distance_DA
    _geom_hbond_angle_DHA
    _geom_hbond_publ_flag
    N1 H1 O2 . 0.89(2) 2.23(2) 2.653(2) 109.3(18) y
    N1 H1 N3 . 0.89(2) 1.84(2) 2.612(2) 145(2) y
    N1A H1A O2A . 0.87(2) 2.22(2) 2.661(2) 111.6(18) y
    N1A H1A N3A . 0.87(2) 1.90(2) 2.632(2) 141(2) y
    N2 H2 O1A 3_665 0.84(3) 2.13(2) 2.940(2) 162(2) y
    N2A H2A S1A 3_665 0.86(2) 2.51(2) 3.3530(15) 170(2) y
