# Supplementary material for: N-(2-Furo­yl)-N′-(2-pyrid­yl)thio­urea
Source: Acta Crystallogr Sect E Struct Rep Online. 2009 Mar 31;65(Pt 4):o929–30. doi: 10.1107/S1600536809011301 (PMC2968930; doi:10.1107/S1600536809011301)
Supplement: Supplementary file 2 [file e-65-0o929-Isup2.hkl]

#
# h,k,l, Fc-squared, Fo-squared, sigma(Fo-squared) and status flag
#
data_I
_shelx_title ' shelxl in space group P 21/c'
_shelx_refln_list_code          4
_shelx_F_calc_maximum      122.11
_exptl_crystal_F_000      1024.00
_reflns_d_resolution_high  0.8099
 
loop_
 _symmetry_equiv_pos_as_xyz
 'x, y, z'
 '-x, y+1/2, -z+1/2'
 '-x, -y, -z'
 'x, -y-1/2, z-1/2'
 
_cell_length_a     6.9510
_cell_length_b    15.7000
_cell_length_c    20.2700
_cell_angle_alpha  90.000
_cell_angle_beta   90.284
_cell_angle_gamma  90.000
 
_shelx_F_squared_multiplier     1.000
 
loop_
 _refln_index_h
 _refln_index_k
 _refln_index_l
 _refln_F_squared_calc
 _refln_F_squared_meas
 _refln_F_squared_sigma
 _refln_observed_status
   1   0   0     2877.06      437.01    234.89 o
   2   0   0     8845.37     6823.48   1708.40 o
   3   0   0      813.55      804.74     41.89 o
   4   0   0     3086.06     3173.07     88.37 o
   5   0   0     4349.29     4409.79    119.77 o
   6   0   0       38.22       43.45     10.55 o
   7   0   0      955.29      983.30     40.91 o
   8   0   0      170.06      200.99     48.67 o
   1   1   0       47.78       40.93      2.79 o
   3   1   0      357.63      344.70      7.13 o
   4   1   0      681.34      677.60     50.44 o
   5   1   0        7.58        9.55      1.71 o
   6   1   0        3.10       -1.11      4.89 o
   7   1   0        6.71        8.69      6.30 o
   8   1   0       11.06       15.36     10.26 o
   1   2   0     2968.17     2643.68     62.23 o
   3   2   0     3360.64     3283.16     44.58 o
   4   2   0     1863.63     1799.88     33.90 o
   5   2   0       15.97        9.51      4.29 o
   6   2   0      112.45      107.46      6.60 o
   7   2   0       22.61       30.57     11.40 o
   8   2   0       19.84        6.56      8.69 o
   1   3   0     4469.56     4067.90     83.36 o
   2   3   0       18.40        7.60      2.17 o
   3   3   0     2607.02     2462.47     31.06 o
   4   3   0       58.92       62.22      3.48 o
   5   3   0      928.43      924.64     20.56 o
   6   3   0      238.01      205.80     33.84 o
   7   3   0       50.93       47.19      3.66 o
   8   3   0       27.04       26.13     10.72 o
   1   4   0     2142.59     1991.89     25.89 o
   2   4   0       12.97       11.46      1.25 o
   3   4   0     2438.97     1750.44    317.46 o
   4   4   0       54.08       47.18      2.03 o
   5   4   0      444.22      427.35     16.16 o
   6   4   0      361.00      339.23      9.47 o
   7   4   0      182.10      150.89     21.41 o
   8   4   0      270.26      275.35     26.95 o
   1   5   0     3590.09     3435.32     44.00 o
   2   5   0      100.48       70.22      3.25 o
   3   5   0      568.72      602.80     10.96 o
   4   5   0       10.13       20.11      1.55 o
   5   5   0      601.96      654.19     13.70 o
   6   5   0        0.13       -3.40      3.40 o
   7   5   0       25.23       26.52      4.94 o
   8   5   0       55.99       49.78      6.18 o
   0   6   0     5234.06     4825.65     93.25 o
   1   6   0     2418.17     2388.96     33.46 o
   2   6   0     4010.47     4028.18     95.21 o
   3   6   0       40.46       31.13      2.19 o
   4   6   0     1586.94     1147.36    179.85 o
   5   6   0       16.36       15.12      1.28 o
   6   6   0      250.41      249.49      9.49 o
   7   6   0        2.40        2.49      3.77 o
   8   6   0      114.24      114.64     19.41 o
   1   7   0      271.27      264.39      5.78 o
   2   7   0     1774.42     1887.65     38.70 o
   3   7   0      416.41      422.68     11.20 o
   4   7   0       57.92       65.50      2.91 o
   5   7   0      143.67      135.07      4.79 o
   6   7   0        0.00       -3.93      3.93 o
   7   7   0        4.98        6.43      4.81 o
   8   7   0       25.97       34.29     39.97 o
   0   8   0     8546.01     8718.57    169.48 o
   1   8   0     1574.02     1725.65     26.08 o
   2   8   0     2126.78     2260.82     60.97 o
   3   8   0        3.95        2.42      2.43 o
   4   8   0      263.20      267.05      5.85 o
   5   8   0       36.91       34.08      3.71 o
   6   8   0        0.04       -1.55      6.17 o
   7   8   0       35.95       38.22      7.99 o
   1   9   0     1365.64     1392.26     22.77 o
   2   9   0     2370.83     2393.24     37.84 o
   3   9   0      100.24      123.94      4.68 o
   4   9   0        1.33       -0.22      3.08 o
   5   9   0       25.50       17.29      3.12 o
   6   9   0      766.24      737.10     20.65 o
   7   9   0      245.69      226.08     23.83 o
   0  10   0       44.58       28.46      5.20 o
   1  10   0      721.40      786.70     15.12 o
   2  10   0      128.02      122.95      4.99 o
   3  10   0       77.24       85.43      3.92 o
   4  10   0       44.89       38.62      3.51 o
   5  10   0      365.58      356.52     11.50 o
   6  10   0      176.90      172.43     25.77 o
   7  10   0      135.16      164.64     18.52 o
   1  11   0     1587.93     1549.29     27.77 o
   2  11   0       22.24       22.43      3.95 o
   3  11   0      207.75      194.22      9.56 o
   4  11   0       91.13      104.36      5.10 o
   5  11   0      353.07      387.66     17.17 o
   6  11   0      105.71       94.01      9.60 o
   7  11   0       44.25       26.09     13.43 o
   0  12   0       86.84      114.96      8.12 o
   1  12   0      363.47      364.21      9.92 o
   2  12   0     1127.52     1176.96     23.52 o
   3  12   0      432.73      468.95     15.27 o
   4  12   0      320.78      361.81     16.20 o
   5  12   0       38.00       53.63      6.16 o
   6  12   0       56.02       75.57     12.42 o
   1  13   0      218.85      222.60      8.25 o
   2  13   0      697.94      726.27     21.03 o
   3  13   0      580.84      631.63     18.44 o
   4  13   0       45.51       51.71      5.04 o
   5  13   0       52.06       61.60      6.64 o
   6  13   0       43.27       73.53     46.56 o
   0  14   0     1723.75     1790.73     48.20 o
   1  14   0        1.96       -0.72      4.50 o
   2  14   0      126.69      117.00      7.68 o
   3  14   0       22.12       23.84      4.48 o
   4  14   0       14.55       12.24      6.25 o
   5  14   0        1.64       -6.63      6.63 o
   1  15   0      256.84      225.57     10.24 o
   2  15   0      301.39      281.22     14.69 o
   3  15   0      500.19      552.27     46.39 o
   4  15   0       12.70       14.06      5.85 o
   5  15   0        2.99       12.57     10.40 o
   0  16   0      462.62      463.27     23.56 o
   1  16   0       23.58       23.59      8.12 o
   2  16   0      122.87      109.93     10.11 o
   3  16   0       15.12        4.54      8.58 o
   4  16   0       10.09        8.61     11.61 o
   1  17   0        7.31        9.62      9.33 o
   2  17   0       70.81       47.24     10.20 o
   3  17   0        8.28        8.56      9.50 o
   4  17   0        9.28        8.31     14.01 o
   0  18   0      156.43      123.24     24.18 o
   1  18   0      151.31      121.93     14.26 o
   2  18   0      165.56      154.35     14.13 o
   3  18   0       22.76       29.29     20.53 o
   1  19   0      378.02      307.15     30.32 o
  -8   1   1        5.55        7.97      8.92 o
  -7   1   1      453.79      501.88     18.48 o
  -6   1   1     1014.95     1041.82     30.28 o
  -5   1   1       72.71       66.38      4.69 o
  -4   1   1     4385.35     4330.52     67.59 o
  -3   1   1      862.11      902.09    167.34 o
  -2   1   1     6309.29     6065.58    147.60 o
  -1   1   1        6.86       11.15      0.61 o
   1   1   1        1.52        4.30      0.75 o
   2   1   1     5375.92     4984.19     64.76 o
   3   1   1     1531.71     1469.38     29.02 o
   4   1   1     1555.26     1534.77     60.98 o
   5   1   1       11.41       10.22      2.08 o
   6   1   1        4.92        9.72      3.90 o
   7   1   1      172.46      181.49     13.04 o
   8   1   1       28.13       36.24      9.91 o
  -8   2   1       24.58       36.00     15.01 o
  -7   2   1      498.51      515.40     22.18 o
  -6   2   1     2425.16     2485.83     56.27 o
  -5   2   1      469.87      416.40     42.92 o
  -4   2   1     1120.23     1072.50     44.69 o
  -3   2   1     6092.13     5633.10     96.34 o
  -1   2   1     6165.35     5239.01     97.90 o
   1   2   1     1226.04     1187.17     22.33 o
   2   2   1    14909.78       -1.28      1.28 o
   3   2   1     3187.80     3028.89     39.73 o
   4   2   1      984.53      927.16     18.10 o
   5   2   1     1926.41     1751.18    125.90 o
   6   2   1       32.11       37.46      3.39 o
   7   2   1       40.97       39.40      4.54 o
   8   2   1      217.89      205.51     21.82 o
  -8   3   1       74.35       63.34     10.80 o
  -7   3   1       72.49       55.14      3.73 o
  -6   3   1        0.00       -0.46      3.42 o
  -5   3   1      217.64      200.73      9.38 o
  -4   3   1     3593.86     3485.96     76.06 o
  -3   3   1      131.65      142.69      2.82 o
  -2   3   1     1137.52      688.93    203.75 o
  -1   3   1     3234.61     2949.50     47.95 o
   0   3   1     8222.71     6954.58     92.09 o
   1   3   1     2346.67     2106.61     29.96 o
   2   3   1     1037.29      961.06     20.06 o
   3   3   1      155.65      140.35      7.25 o
   4   3   1       12.37       10.34      1.49 o
   5   3   1      845.12      839.54     24.87 o
   6   3   1       35.71       26.38      6.22 o
   7   3   1        9.01        8.30      3.22 o
   8   3   1      206.67      226.78     23.61 o
  -8   4   1        0.95       -1.31      9.51 o
  -7   4   1       33.49       23.75      4.72 o
  -6   4   1      250.80      266.32     10.86 o
  -5   4   1       31.71       28.48      3.21 o
  -4   4   1      992.77      996.66     23.65 o
  -3   4   1     1333.62     1333.04     65.30 o
  -2   4   1     7053.12     6604.99    100.57 o
  -1   4   1       67.78       57.34      1.93 o
   0   4   1      521.13      401.60      7.02 o
   1   4   1     4010.17     3753.16     52.00 o
   2   4   1     2159.14     1969.27     35.25 o
   3   4   1      201.39      148.48      7.49 o
   4   4   1      402.05      411.29      6.14 o
   5   4   1      332.21      315.51     10.37 o
   6   4   1      417.03      409.76     11.01 o
   7   4   1        0.10        1.43      3.20 o
   8   4   1      296.10      332.87     34.58 o
  -8   5   1      329.30      401.78     60.21 o
  -7   5   1      507.58      585.18     23.58 o
  -6   5   1     2077.47     2187.19     62.24 o
  -5   5   1     2809.52     2942.22     73.78 o
  -4   5   1      284.84      322.00      6.35 o
  -3   5   1      327.71      293.18     11.87 o
  -2   5   1     1154.52     1117.16     15.97 o
  -1   5   1     2307.13     2162.37     27.92 o
   0   5   1    13907.06    12430.49    231.06 o
   1   5   1      139.41      118.34      3.08 o
   2   5   1     2741.58     2566.94     43.76 o
   3   5   1     1507.92     1511.85     18.51 o
   4   5   1       63.23       65.14      2.77 o
   5   5   1        2.41        2.83      2.69 o
   6   5   1       27.36       20.96      4.08 o
   7   5   1       89.51       88.20      8.14 o
   8   5   1       85.67       83.58     10.03 o
  -8   6   1       17.29        1.59      7.64 o
  -7   6   1      111.33       99.59      7.71 o
  -6   6   1      416.66      404.38     24.65 o
  -5   6   1        1.06       -0.38      3.61 o
  -4   6   1     1830.22     1754.14    114.23 o
  -3   6   1      178.59      161.73      5.57 o
  -2   6   1      732.61      740.01     15.45 o
  -1   6   1     1501.35     1380.56     18.55 o
   0   6   1     1399.68     1349.82     18.42 o
   1   6   1      667.92      594.10      9.54 o
   2   6   1      366.84      373.56      7.83 o
   3   6   1       81.61       91.02      3.28 o
   4   6   1      392.38      320.32     22.46 o
   5   6   1      863.01      908.40     15.67 o
   6   6   1       31.81       24.94      3.93 o
   7   6   1       97.76       94.94      6.66 o
   8   6   1       68.95       81.58     10.24 o
  -7   7   1       20.21       10.39      5.53 o
  -6   7   1       38.50       35.88      4.28 o
  -5   7   1       88.91       87.08      3.35 o
  -4   7   1     2973.55     2853.38     91.89 o
  -3   7   1     2377.98     2562.50     35.46 o
  -2   7   1        4.39       15.85      2.81 o
  -1   7   1     1989.36     1786.38     26.31 o
   0   7   1     2728.67     2752.95     35.80 o
   1   7   1        7.88       11.64      2.02 o
   2   7   1     1165.90     1248.47     24.88 o
   3   7   1      220.81      220.72      5.01 o
   4   7   1      878.44      907.13     14.05 o
   5   7   1      116.77      119.50      4.27 o
   6   7   1      171.04      170.20     10.95 o
   7   7   1       40.53       35.84      6.88 o
  -7   8   1        7.32        6.36      5.30 o
  -6   8   1      261.08      252.15      9.71 o
  -5   8   1      187.02      202.94      6.51 o
  -4   8   1      255.70      244.82      6.41 o
  -3   8   1     4399.30     4443.97     70.95 o
  -2   8   1     1173.82     1122.80     33.48 o
  -1   8   1     1260.67     1052.48     17.24 o
   0   8   1      363.72      409.37      7.50 o
   1   8   1      197.03      193.60      5.12 o
   2   8   1     3820.05     3915.13     52.87 o
   3   8   1       64.28       64.64      3.38 o
   4   8   1      562.17      571.88     10.21 o
   5   8   1       15.20       10.41      3.73 o
   6   8   1      481.14      487.87     17.50 o
   7   8   1       70.83       90.42     17.87 o
  -7   9   1        2.98        6.73      7.21 o
  -6   9   1      206.82      201.44     10.34 o
  -5   9   1        0.54        0.15      2.33 o
  -4   9   1        0.73       -2.35      2.35 o
  -3   9   1      275.50      275.92      7.87 o
  -2   9   1     1197.66     1224.35     29.16 o
  -1   9   1     1521.33     1466.69     23.44 o
   0   9   1        3.76       13.93      2.82 o
   1   9   1      201.21      185.10      5.87 o
   2   9   1       70.80       71.93      3.78 o
   3   9   1       90.37       77.29      4.53 o
   4   9   1       29.82       19.78      2.76 o
   5   9   1      572.64      582.10     16.28 o
   6   9   1       80.88       86.20      5.54 o
   7   9   1       30.76       25.21      8.85 o
  -7  10   1        6.88        7.90      7.59 o
  -6  10   1      278.03      283.65     18.08 o
  -5  10   1       10.89        5.82      3.07 o
  -4  10   1     2663.51     2790.97     42.87 o
  -3  10   1      396.21      437.29     12.67 o
  -2  10   1      509.43      602.09     19.99 o
  -1  10   1     1931.56     1906.04     31.94 o
   0  10   1      316.27      275.63      7.62 o
   1  10   1      519.44      482.46     10.69 o
   2  10   1     1629.08     1728.99     29.43 o
   3  10   1      113.42      104.43      4.62 o
   4  10   1      809.62      854.57     21.45 o
   5  10   1       41.54       34.99      4.11 o
   6  10   1       52.57       52.44      8.44 o
   7  10   1       88.66       80.89     21.87 o
  -7  11   1        0.26        0.20      9.53 o
  -6  11   1      149.13      142.92     19.23 o
  -5  11   1      133.32      135.27      6.02 o
  -4  11   1      136.83      125.86      5.39 o
  -3  11   1      469.42      502.26     13.76 o
  -2  11   1       88.64       83.46      5.79 o
  -1  11   1      503.96      551.48     12.54 o
   0  11   1       35.98       66.90      6.58 o
   1  11   1      204.85      189.64      7.27 o
   2  11   1      211.23      202.25      6.82 o
   3  11   1      238.47      247.27      9.25 o
   4  11   1      336.95      330.08      9.72 o
   5  11   1       96.30       98.44      5.31 o
   6  11   1       53.30       33.47     10.56 o
   7  11   1       56.33       72.13     22.13 o
  -6  12   1       19.49       18.13      7.83 o
  -5  12   1       41.34       43.86      5.70 o
  -4  12   1      420.80      432.92     10.69 o
  -3  12   1       84.53       88.46      5.01 o
  -2  12   1      470.96      475.77     12.57 o
  -1  12   1      123.30      127.02      6.10 o
   0  12   1      303.61      302.03      9.30 o
   1  12   1        8.16       11.96      3.85 o
   2  12   1       33.35       22.35      4.34 o
   3  12   1      125.45      117.78      5.69 o
   4  12   1      369.34      367.50     10.09 o
   5  12   1        9.99        4.39      4.59 o
   6  12   1        0.12       -3.79     12.64 o
  -6  13   1      429.88      482.42     63.28 o
  -5  13   1      126.32      127.87      8.26 o
  -4  13   1       43.93       38.63      4.93 o
  -3  13   1        0.31        4.58      4.40 o
  -2  13   1       42.91       44.39      5.02 o
  -1  13   1        4.27       11.62      4.08 o
   0  13   1        2.40        0.73      3.96 o
   1  13   1       34.03       45.29      4.97 o
   2  13   1       25.40       15.40      5.32 o
   3  13   1        0.97        0.51      3.50 o
   4  13   1      166.73      141.39      7.69 o
   5  13   1        1.58        0.43      4.81 o
   6  13   1        5.08        8.55      9.28 o
  -5  14   1        1.55       -1.98      6.26 o
  -4  14   1      516.05      521.78     19.51 o
  -3  14   1      127.17      130.06      8.15 o
  -2  14   1        0.13       -1.10      4.72 o
  -1  14   1       64.08       73.76      6.33 o
   0  14   1       25.28       20.32      4.92 o
   1  14   1      267.97      266.40      9.57 o
   2  14   1       32.43       36.45      5.68 o
   3  14   1     1015.08     1112.76     40.53 o
   4  14   1       15.49        4.07      4.76 o
   5  14   1       88.70       90.57     12.45 o
  -5  15   1        0.98       -6.71     12.00 o
  -4  15   1      159.99      148.27     10.88 o
  -3  15   1       24.52       21.25      5.77 o
  -2  15   1        3.95        1.54      6.77 o
  -1  15   1       15.69       12.53      5.62 o
   0  15   1      512.00      572.04     16.02 o
   1  15   1       77.61       73.24      6.45 o
   2  15   1      396.66      401.65     16.50 o
   3  15   1       87.39       84.09      7.12 o
   4  15   1       25.02       25.00      6.38 o
   5  15   1       19.33       18.38     10.47 o
  -4  16   1       13.02       22.50     10.23 o
  -3  16   1        0.53       -4.44      4.62 o
  -2  16   1      771.02      784.87     30.71 o
  -1  16   1      167.14      162.09     21.18 o
   0  16   1      115.97      107.68      8.44 o
   1  16   1      217.80      214.52     12.40 o
   2  16   1       30.02       32.03      8.23 o
   3  16   1       11.91        8.80      6.78 o
   4  16   1       43.10       48.31     10.54 o
  -4  17   1      204.94      300.98     27.18 o
  -3  17   1       35.21       39.58      8.93 o
  -2  17   1      230.05      268.93     41.37 o
  -1  17   1      283.12      294.14     18.39 o
   0  17   1       49.96       27.88      9.66 o
   1  17   1       27.29       19.06      8.44 o
   2  17   1        1.41       -3.00      9.70 o
   3  17   1      447.91      588.54    160.16 o
   4  17   1      122.75      172.30     21.23 o
  -3  18   1      523.77      818.13     60.76 o
  -2  18   1      146.77      158.25     21.79 o
  -1  18   1      121.11       78.86     14.22 o
   0  18   1      152.62      122.33     17.72 o
   1  18   1        8.86        8.71     15.40 o
   2  18   1      133.62      117.58     19.29 o
   3  18   1       31.81       40.29     15.41 o
  -1  19   1        1.71        7.70     15.20 o
   0  19   1        1.49       16.47     13.34 o
   1  19   1        0.04       12.70     13.75 o
  -8   0   2       93.64       70.52     27.50 o
  -7   0   2     2074.94     2237.82     74.22 o
  -6   0   2      251.85      255.86     15.77 o
  -5   0   2     4282.13     4282.37    121.42 o
  -4   0   2      929.58      877.99     20.34 o
  -3   0   2      570.63      545.41     12.75 o
   1   0   2      388.81      358.57     19.80 o
   2   0   2      953.80      764.16     24.15 o
   3   0   2     1065.89      868.60    104.16 o
   4   0   2        1.54        5.03      2.89 o
   5   0   2      438.70      439.78      9.04 o
   6   0   2       93.45      106.12      9.90 o
   7   0   2      367.65      384.66     22.29 o
   8   0   2        0.23       -0.34     10.62 o
  -8   1   2       35.92       39.38     14.41 o
  -7   1   2      287.72      321.84     17.29 o
  -6   1   2      523.60      501.34     18.05 o
  -5   1   2      174.80      170.59      7.94 o
  -4   1   2       33.47       63.92      3.59 o
  -3   1   2       64.57       60.84      7.03 o
  -2   1   2     9917.97     8506.42    305.68 o
  -1   1   2     2250.97     1962.09     33.02 o
   1   1   2     2471.74     2350.01     45.47 o
   2   1   2       99.46      100.09      2.57 o
   3   1   2     5614.58     5239.79     74.68 o
   4   1   2      242.72      208.81      6.67 o
   5   1   2      340.93      322.48     15.01 o
   6   1   2        0.05       -1.74      3.09 o
   7   1   2       46.97       38.88      7.18 o
   8   1   2      141.89      159.19     19.34 o
  -8   2   2      228.03      234.19     26.91 o
  -7   2   2      498.73      525.88     22.26 o
  -6   2   2      431.33      434.90     10.53 o
  -5   2   2      111.19       97.01      9.17 o
  -4   2   2    10442.91     9748.31    591.26 o
  -3   2   2      867.41      852.83     13.27 o
  -2   2   2    11359.95    10171.67    341.78 o
  -1   2   2      800.75      667.80     10.39 o
   0   2   2      100.23       73.32      2.99 o
   1   2   2     3604.22     3470.66    105.03 o
   2   2   2      399.64      364.14      5.86 o
   3   2   2      950.99      752.41     82.48 o
   4   2   2       71.20       82.80      2.56 o
   5   2   2      527.03      539.74     13.72 o
   6   2   2      220.08      182.74     24.67 o
   7   2   2      546.31      530.61     13.16 o
   8   2   2        0.41        8.69      9.21 o
  -8   3   2      444.99      472.99     61.74 o
  -7   3   2      232.79      237.09     12.56 o
  -6   3   2      811.86      782.35     74.62 o
  -5   3   2        9.20       11.89      3.47 o
  -4   3   2     7438.84     7757.21    129.98 o
  -3   3   2     7144.72     6779.76    119.84 o
  -2   3   2        3.45        1.28      1.58 o
  -1   3   2     6053.47     5696.89     76.58 o
   0   3   2       36.72       44.37      1.75 o
   1   3   2    10876.36     9761.47    143.41 o
   2   3   2      230.26      223.71      3.84 o
   3   3   2        1.65        8.60      3.46 o
   4   3   2      309.63      276.11      4.99 o
   5   3   2     2767.37     2738.09     41.15 o
   6   3   2      421.18      417.55     21.69 o
   7   3   2      875.27      981.68     21.80 o
   8   3   2       99.26      136.64     20.25 o
  -8   4   2       43.82       49.24     10.76 o
  -7   4   2      500.82      537.09     17.32 o
  -6   4   2      166.81      166.00     12.21 o
  -5   4   2      197.48      194.47     11.04 o
  -4   4   2      878.90      936.49     21.78 o
  -3   4   2      141.27      155.92      3.58 o
  -2   4   2     3324.80     3098.22     37.28 o
  -1   4   2     2631.36     2431.16     51.88 o
   0   4   2       55.24       42.53      1.91 o
   2   4   2     1402.38     1328.03     28.65 o
   3   4   2        2.64        1.13      1.59 o
   4   4   2       78.19       70.53      4.68 o
   5   4   2      505.41      511.31     10.35 o
   6   4   2      581.34      595.07     19.41 o
   7   4   2        5.71        6.33      3.79 o
   8   4   2       79.03       77.15     11.66 o
  -8   5   2        0.39        3.34      6.54 o
  -7   5   2        0.02        5.19      4.10 o
  -6   5   2      584.25      579.56     23.80 o
  -5   5   2      165.64      182.56      8.41 o
  -4   5   2      895.30      900.23     14.32 o
  -3   5   2      158.05      150.78      6.76 o
  -2   5   2     1315.36     1284.42     16.85 o
  -1   5   2     2151.63     2048.52     29.17 o
   0   5   2      352.14      365.95      6.90 o
   1   5   2     2228.00     2131.23     30.89 o
   2   5   2     1589.21     1737.20     39.53 o
   3   5   2       62.48       70.98      2.72 o
   4   5   2       34.33       33.70      3.39 o
   5   5   2      778.44      805.53     11.92 o
   6   5   2       12.14        6.11      3.29 o
   7   5   2      590.94      604.62     19.24 o
   8   5   2        1.64        9.98      6.28 o
  -8   6   2       40.68       34.06      7.84 o
  -7   6   2      143.73      157.22     12.43 o
  -6   6   2       44.85       53.58      4.82 o
  -5   6   2      124.83      131.69      5.71 o
  -4   6   2     2925.49     2981.19     41.19 o
  -3   6   2     1009.92      981.36     14.58 o
  -2   6   2     2117.91     2170.91     36.92 o
  -1   6   2     4111.89     4009.73     55.74 o
   0   6   2      101.11       88.18      3.37 o
   1   6   2       35.24       24.65      2.31 o
   2   6   2      872.32      879.21     21.52 o
   3   6   2      414.24      410.08      7.77 o
   4   6   2     3642.11     3718.05     60.07 o
   5   6   2      278.62      278.85      6.30 o
   6   6   2      302.95      285.10     10.36 o
   7   6   2        0.51       -0.55      7.42 o
   8   6   2       17.98       16.99      6.98 o
  -7   7   2        3.03       -3.16      4.51 o
  -6   7   2        9.01        1.48      3.95 o
  -5   7   2       22.18       23.49      2.67 o
  -4   7   2       10.99        6.45      2.47 o
  -3   7   2      338.61      365.69      7.19 o
  -2   7   2      952.04     1034.27     20.04 o
  -1   7   2      363.96      309.51      6.63 o
   0   7   2     2143.25     2126.46     29.13 o
   1   7   2      254.00      231.54      5.10 o
   2   7   2     2312.32     2405.55     32.70 o
   3   7   2       42.95       43.39      3.44 o
   4   7   2       24.83       14.02      2.23 o
   5   7   2       30.36       23.61      3.92 o
   6   7   2       54.46       53.79      6.25 o
   7   7   2        0.07        0.71      5.79 o
  -7   8   2        3.75       -3.25      6.59 o
  -6   8   2        5.05        7.10      4.17 o
  -5   8   2      520.38      550.62     11.96 o
  -4   8   2      399.45      397.26     10.70 o
  -3   8   2      162.44      127.55      4.15 o
  -2   8   2      552.49      593.06     16.23 o
  -1   8   2      373.08      385.02      7.31 o
   0   8   2     1956.07     2165.68     29.80 o
   1   8   2     1085.66     1112.89     18.08 o
   2   8   2     1125.12     1120.32     17.78 o
   3   8   2       15.96       16.55      2.66 o
   4   8   2       13.81       15.20      2.23 o
   5   8   2        7.08        6.74      3.11 o
   6   8   2       23.84       28.57      4.10 o
   7   8   2       37.10       42.94      8.69 o
  -7   9   2      297.45      327.24     38.54 o
  -6   9   2       34.67       42.90      9.59 o
  -5   9   2       23.29       22.64      3.71 o
  -4   9   2       63.65       53.83      4.59 o
  -3   9   2       78.97       70.98      5.05 o
  -2   9   2      313.19      351.78      9.74 o
  -1   9   2      982.75     1013.17     16.16 o
   0   9   2      223.99      263.17      6.24 o
   1   9   2     2761.57     2703.05     38.85 o
   2   9   2      545.91      579.26     11.01 o
   3   9   2      282.59      281.82      6.46 o
   4   9   2       19.73       15.05      2.99 o
   5   9   2      123.13      114.82      6.63 o
   6   9   2      234.17      227.17      9.11 o
   7   9   2      404.13      396.76     40.21 o
  -7  10   2       26.31       29.99      9.24 o
  -6  10   2      600.81      607.50     44.71 o
  -5  10   2      690.46      698.29     20.02 o
  -4  10   2       44.62       43.47      3.64 o
  -3  10   2      218.58      237.03      6.86 o
  -2  10   2      123.25      160.31      5.27 o
  -1  10   2      939.93     1010.04     18.08 o
   0  10   2      265.81      266.82      6.55 o
   1  10   2      235.00      202.57      6.01 o
   2  10   2      690.58      626.11     12.06 o
   3  10   2        9.00       12.03      2.84 o
   4  10   2      957.81     1023.70     18.30 o
   5  10   2       36.99       33.82      3.53 o
   6  10   2        0.01        2.93      4.17 o
   7  10   2      213.20      212.76     16.34 o
  -7  11   2       49.67       33.06     15.32 o
  -6  11   2      210.50      197.62     39.21 o
  -5  11   2       31.13       14.38      4.88 o
  -4  11   2      971.45     1008.67     20.51 o
  -3  11   2      143.26      159.84      6.03 o
  -2  11   2      312.90      354.65     13.60 o
  -1  11   2     1191.63     1265.97     23.14 o
   0  11   2      561.85      526.53     12.04 o
   1  11   2        1.28       -3.53      3.53 o
   2  11   2      783.91      875.69     17.81 o
   3  11   2       60.80       66.30      5.19 o
   4  11   2      236.07      235.58      8.42 o
   5  11   2     1323.33     1325.79     44.27 o
   6  11   2        9.36        5.95      4.96 o
   7  11   2      254.37      325.96     50.85 o
  -6  12   2       90.79       93.36     16.34 o
  -5  12   2      118.89      112.95      7.19 o
  -4  12   2      739.10      783.51     23.01 o
  -3  12   2       82.10       86.15      5.42 o
  -2  12   2     1572.80     1633.84     48.82 o
  -1  12   2      786.94      844.40     18.09 o
   0  12   2     1364.07     1391.46     26.34 o
   1  12   2     1062.94     1100.46     21.33 o
   2  12   2      218.42      209.98      7.76 o
   3  12   2      738.55      826.66     24.84 o
   4  12   2        1.43        0.00      3.72 o
   5  12   2     1044.85     1205.82     48.05 o
   6  12   2       52.66       57.22     11.22 o
  -6  13   2       22.34       25.05     13.74 o
  -5  13   2        4.07       -0.41      6.35 o
  -4  13   2        0.22        2.89      4.93 o
  -3  13   2      293.23      281.30      9.63 o
  -2  13   2       10.24       12.93      3.84 o
  -1  13   2      913.90      928.99     19.82 o
   0  13   2      143.54      120.22      6.04 o
   1  13   2       15.06       16.48      4.37 o
   2  13   2        1.42        4.16      4.27 o
   3  13   2      490.14      526.92     23.58 o
   4  13   2        2.71        1.20      4.22 o
   5  13   2       57.34       62.02      6.65 o
   6  13   2      127.09      153.49     25.70 o
  -5  14   2       49.28       53.83      8.22 o
  -4  14   2       10.03       20.35      5.86 o
  -3  14   2      150.23      171.64     10.67 o
  -2  14   2       42.46       39.35      4.89 o
  -1  14   2      227.66      230.14      9.03 o
   0  14   2       60.88       50.47      6.20 o
   1  14   2      140.64      134.00      6.91 o
   2  14   2      359.96      368.72     12.85 o
   3  14   2       16.06        9.43      5.46 o
   4  14   2       35.17       20.37      5.73 o
   5  14   2       73.59       61.36     10.61 o
  -5  15   2      141.49      182.23     38.22 o
  -4  15   2       98.43      111.32     10.79 o
  -3  15   2        1.58        4.96      4.86 o
  -2  15   2       24.11       29.51      5.32 o
  -1  15   2      182.23      188.72      9.00 o
   0  15   2       63.33       48.16      5.85 o
   1  15   2      139.41      122.23      7.87 o
   2  15   2        7.47        8.81      5.54 o
   3  15   2      680.74      776.72     59.28 o
   4  15   2       98.93      104.11     21.63 o
   5  15   2       89.75       79.90     11.31 o
  -4  16   2        0.83        5.81     10.98 o
  -3  16   2      106.19       91.10     13.44 o
  -2  16   2       95.45      101.54     13.22 o
  -1  16   2       38.84       22.86      6.92 o
   0  16   2      279.35      248.81     11.24 o
   1  16   2       12.64       11.19      6.07 o
   2  16   2      500.39      461.43     20.88 o
   3  16   2       12.08       18.82      7.73 o
   4  16   2       76.96      100.44     16.32 o
  -4  17   2       32.82       50.53     15.80 o
  -3  17   2        0.13        9.42      9.66 o
  -2  17   2        9.29        5.85      7.55 o
  -1  17   2        7.30       13.12      8.50 o
   0  17   2      103.23      107.11     12.64 o
   1  17   2        0.57        2.11      8.14 o
   2  17   2       21.99       15.98      9.03 o
   3  17   2       79.48       77.23     18.49 o
   4  17   2      156.81      257.87     28.40 o
  -3  18   2        0.94        2.56     12.73 o
  -2  18   2      249.74      289.35     45.40 o
  -1  18   2       70.31       80.35     14.55 o
   0  18   2      241.36      217.26     21.58 o
   1  18   2       50.84       40.42     10.82 o
   2  18   2      170.53      120.52     14.91 o
   3  18   2       23.07       44.26     16.12 o
  -1  19   2       78.40       64.30     16.05 o
   0  19   2       91.88       84.53     20.98 o
   1  19   2      161.36      133.89     19.35 o
  -8   1   3        4.27        9.10     12.23 o
  -7   1   3      288.53      302.41     15.88 o
  -6   1   3       23.01       22.38      6.02 o
  -5   1   3      164.77      149.17      4.23 o
  -4   1   3       19.51        9.51      3.83 o
  -3   1   3      410.95      418.00      8.34 o
  -2   1   3       10.40       12.64      0.97 o
  -1   1   3       44.88       33.78      2.05 o
   0   1   3     3231.94     2559.64     67.17 o
   2   1   3      235.84      300.59      5.85 o
   3   1   3       47.11       61.95      3.00 o
   4   1   3      457.34      439.23     32.96 o
   5   1   3       97.39       75.97      5.16 o
   6   1   3      955.54     1042.73     22.83 o
   7   1   3        0.04        2.38      2.44 o
   8   1   3       75.20       78.94     11.42 o
  -8   2   3       62.42       82.43     12.63 o
  -7   2   3      107.99      104.83     12.18 o
  -6   2   3       23.21       25.84      3.68 o
  -5   2   3      793.88      763.21     63.70 o
  -4   2   3     2131.87     1963.64     58.04 o
  -3   2   3      186.44      137.19      3.40 o
  -2   2   3     8258.69     8237.35    531.64 o
   0   2   3     9667.11     8960.28    292.02 o
   2   2   3      253.13      228.40      4.26 o
   3   2   3     1767.51     1644.90     20.94 o
   4   2   3        9.70       11.86      1.42 o
   5   2   3      143.02      148.52      4.58 o
   6   2   3      597.08      579.14     62.78 o
   7   2   3       84.90       79.51      4.45 o
   8   2   3      157.04      188.59     20.98 o
  -8   3   3       72.91       56.64     10.60 o
  -7   3   3       23.71       24.89      3.38 o
  -6   3   3       79.68       71.43      8.62 o
  -5   3   3        8.90        7.47      3.52 o
  -4   3   3      359.06      356.02      9.11 o
  -3   3   3     1805.94     1692.90     20.93 o
  -2   3   3      881.79      792.68     12.73 o
  -1   3   3       84.23       98.08      2.66 o
   0   3   3      808.24      636.30     11.62 o
   2   3   3       49.11       59.14      2.00 o
   3   3   3      513.68      540.82      8.52 o
   4   3   3      934.83      831.61     88.83 o
   5   3   3       25.39       22.42      1.81 o
   6   3   3       97.71      100.92      5.53 o
   7   3   3       98.66       97.06     19.71 o
   8   3   3      135.96      145.13     19.87 o
  -8   4   3       17.55        5.95      8.85 o
  -7   4   3      221.41      257.87     14.77 o
  -6   4   3     2874.14     2868.92     61.26 o
  -5   4   3       25.84       17.35      3.09 o
  -4   4   3     2698.74     2662.05     68.49 o
  -3   4   3      144.50      122.88      2.73 o
  -2   4   3      127.06      111.70      3.05 o
  -1   4   3      368.13      376.31      6.00 o
   0   4   3       41.47       36.68      2.52 o
   2   4   3       50.09       68.77      2.86 o
   3   4   3     6444.55     6597.11     90.15 o
   4   4   3        2.18        1.56      1.63 o
   5   4   3        0.32       -1.06      1.81 o
   6   4   3        4.77       -0.66      3.06 o
   7   4   3       71.44       73.56      5.99 o
   8   4   3       26.31       27.42      5.26 o
  -8   5   3      291.91      243.63     32.01 o
  -7   5   3       74.66       75.30     10.10 o
  -6   5   3      810.35      820.10     25.27 o
  -5   5   3      531.27      553.04     11.50 o
  -4   5   3      351.50      374.66      9.05 o
  -3   5   3     1350.85     1268.45     17.12 o
  -2   5   3        9.37        9.87      1.78 o
  -1   5   3      156.74      175.19     11.05 o
   0   5   3     3208.81     2986.09     42.59 o
   1   5   3      490.71      485.14      8.44 o
   2   5   3       21.29       26.78      2.10 o
   3   5   3        0.05       -1.75      1.75 o
   4   5   3      414.07      342.97     13.69 o
   5   5   3       85.28       93.98      3.08 o
   6   5   3      485.72      482.92     12.38 o
   7   5   3        1.66       -1.24      3.95 o
   8   5   3       74.04       89.37      9.23 o
  -8   6   3      232.18      200.30     37.22 o
  -7   6   3      582.96      598.22     22.38 o
  -6   6   3        1.72        3.76      3.32 o
  -5   6   3     2034.58     2043.47     37.72 o
  -4   6   3      501.33      460.11     11.57 o
  -3   6   3       43.27       41.22      2.68 o
  -2   6   3      194.70      234.32      4.72 o
  -1   6   3     2886.46     2686.23     38.99 o
   0   6   3     3001.30     2852.46     41.45 o
   1   6   3     6134.24     6050.09     83.21 o
   2   6   3     2765.12     2711.24     71.52 o
   3   6   3      409.55      379.60      7.32 o
   4   6   3      160.58      176.01      4.80 o
   5   6   3      131.08      139.69      4.07 o
   6   6   3       11.90        8.10      4.02 o
   7   6   3      156.47      147.86      7.41 o
   8   6   3        4.92       -1.66      7.80 o
  -7   7   3      106.35      112.50     12.42 o
  -6   7   3        0.69       -0.82      3.73 o
  -5   7   3       92.78       80.55      3.34 o
  -4   7   3      112.18      113.29      3.88 o
  -3   7   3       87.73       93.46      3.65 o
  -2   7   3      361.53      483.30      9.52 o
  -1   7   3       67.63       71.30      3.06 o
   0   7   3       72.39       90.57      3.49 o
   1   7   3      205.82      228.98      5.87 o
   2   7   3     1264.50     1248.21     22.12 o
   3   7   3     1209.03     1311.72     23.87 o
   4   7   3      218.47      219.66      5.36 o
   5   7   3      453.61      423.82     37.86 o
   6   7   3        5.71        1.43      3.65 o
   7   7   3        6.66        4.13      5.09 o
  -7   8   3       69.18       68.58      7.55 o
  -6   8   3     1274.78     1340.17     62.59 o
  -5   8   3      524.04      535.48     10.94 o
  -4   8   3      391.27      426.52      8.75 o
  -3   8   3      464.56      442.23      8.88 o
  -2   8   3     1344.17     1522.53     24.47 o
  -1   8   3     2142.16     1916.46     27.09 o
   0   8   3      260.93      188.62      5.02 o
   1   8   3     3388.48     3388.53     50.65 o
   2   8   3      653.71      640.54     12.22 o
   3   8   3       36.43       35.12      2.76 o
   4   8   3        0.02        2.22      2.06 o
   5   8   3        0.16       -1.52      2.31 o
   6   8   3       14.64       15.87      3.29 o
   7   8   3      100.21      112.48     14.50 o
  -7   9   3      162.00      176.12     16.26 o
  -6   9   3       50.22       57.77      7.31 o
  -5   9   3       48.06       44.99      3.19 o
  -4   9   3      325.57      345.50     11.91 o
  -3   9   3        1.43       -0.91      2.56 o
  -2   9   3     2472.03     2550.61     46.77 o
  -1   9   3        0.12        3.65      2.63 o
   0   9   3     2901.80     3003.31     42.40 o
   1   9   3     1382.95     1357.80     21.09 o
   2   9   3      174.28      180.57      5.47 o
   3   9   3      191.05      184.25      7.32 o
   4   9   3        5.91        5.42      2.67 o
   5   9   3       10.01       15.67      3.02 o
   6   9   3       17.98       15.67      3.90 o
   7   9   3       48.39       41.72      9.96 o
  -7  10   3       49.45       44.28      9.60 o
  -6  10   3      544.37      574.76     41.37 o
  -5  10   3      503.64      532.23     13.96 o
  -4  10   3      658.68      689.28     22.79 o
  -3  10   3      740.79      777.72     16.61 o
  -2  10   3     1349.22     1499.93     42.35 o
  -1  10   3      505.91      520.24     10.22 o
   0  10   3       68.01       64.98      3.88 o
   1  10   3      708.76      704.06     12.72 o
   2  10   3      130.46      139.29      5.09 o
   3  10   3      344.63      362.42      8.35 o
   4  10   3      125.85      134.80      6.47 o
   5  10   3      170.08      159.75      7.62 o
   6  10   3       17.39        8.68      3.75 o
   7  10   3        2.73       15.10      9.65 o
  -6  11   3      149.94      134.63     16.90 o
  -5  11   3      409.37      387.28     19.26 o
  -4  11   3      348.47      372.42      9.22 o
  -3  11   3      257.78      246.72      7.15 o
  -2  11   3      478.42      507.74     18.10 o
  -1  11   3       56.59       59.54      4.44 o
   0  11   3       30.90       29.41      3.73 o
   1  11   3      139.50      131.74      5.65 o
   2  11   3        0.30       -3.43      3.43 o
   3  11   3      140.82      149.91      7.53 o
   4  11   3     1163.20     1291.15     34.38 o
   5  11   3       63.44       62.22      5.14 o
   6  11   3       31.49       26.71      9.88 o
  -6  12   3        2.46        0.86      8.43 o
  -5  12   3        0.04       -0.57      5.31 o
  -4  12   3       10.90       12.70      4.30 o
  -3  12   3      542.29      561.62     15.67 o
  -2  12   3       42.47       47.66      4.95 o
  -1  12   3       90.34       92.93      5.88 o
   0  12   3      434.73      433.96     10.49 o
   1  12   3      101.15      107.26      5.48 o
   2  12   3       90.58       86.51      5.33 o
   3  12   3      754.45      813.29     24.88 o
   4  12   3        1.35        0.66      3.34 o
   5  12   3      174.43      171.55     10.22 o
   6  12   3       13.85       24.57      9.04 o
  -6  13   3      172.58      207.34     30.79 o
  -5  13   3      170.34      160.28     16.65 o
  -4  13   3      423.42      441.77     14.68 o
  -3  13   3       94.91       92.80      6.37 o
  -2  13   3      228.22      243.71     17.39 o
  -1  13   3        3.70       10.42      4.36 o
   0  13   3      196.09      189.49      7.68 o
   1  13   3       89.54       71.45      5.75 o
   2  13   3       38.08       30.41      4.81 o
   3  13   3      449.28      462.21     17.73 o
   4  13   3        6.66        9.54      4.81 o
   5  13   3        8.18        4.91      5.84 o
   6  13   3       73.60       86.10     31.05 o
  -5  14   3      424.42      447.24     42.51 o
  -4  14   3      438.21      435.54     26.38 o
  -3  14   3       21.37       15.41      4.57 o
  -2  14   3     1532.75     1668.83     61.31 o
  -1  14   3       59.26       50.34      5.13 o
   0  14   3       54.43       48.31      5.53 o
   1  14   3      297.55      324.42     10.98 o
   2  14   3      109.89      119.02      8.32 o
   3  14   3     1160.46     1310.12     65.64 o
   4  14   3       23.51       28.12      6.73 o
   5  14   3       98.20      102.85     16.35 o
  -5  15   3       34.59       16.02     16.39 o
  -4  15   3       87.53       80.46     10.91 o
  -3  15   3      273.88      298.68     25.44 o
  -2  15   3      142.89      158.49     11.24 o
  -1  15   3        1.01       -5.36      5.38 o
   0  15   3      205.71      211.66      9.54 o
   1  15   3      415.78      419.55     13.68 o
   2  15   3      233.72      203.55      9.62 o
   3  15   3       36.62       39.01      6.96 o
   4  15   3      203.35      205.77     35.33 o
   5  15   3        1.29       11.93     13.14 o
  -4  16   3       18.95        7.08     10.14 o
  -3  16   3      115.88      138.18     16.15 o
  -2  16   3      193.67      191.06     13.53 o
  -1  16   3      752.14      760.78     42.33 o
   0  16   3      904.40      920.57     33.58 o
   1  16   3       39.94       25.50      9.00 o
   2  16   3       54.72       52.67     10.23 o
   3  16   3        0.14        3.31      4.85 o
   4  16   3       16.77       28.44     10.67 o
  -3  17   3       67.86       76.55     10.33 o
  -2  17   3      744.20      838.30    118.70 o
  -1  17   3       43.62       24.08     10.60 o
   0  17   3      785.84      828.82     73.43 o
   1  17   3      302.02      273.48     19.36 o
   2  17   3      246.44      199.92     34.60 o
   3  17   3       87.34       88.51     12.87 o
  -3  18   3        0.77       -0.64     12.92 o
  -2  18   3        5.20        4.11     12.01 o
  -1  18   3      150.77      133.29     18.44 o
   0  18   3       58.86       55.16     16.63 o
   1  18   3       23.99        8.26     12.33 o
   2  18   3       56.36       22.99     10.80 o
   3  18   3        3.95       17.20     19.70 o
  -1  19   3        2.15       -1.63     12.92 o
   0  19   3       26.31       32.69     14.74 o
   1  19   3      264.07      174.29     21.09 o
  -8   0   4       97.13      111.44     25.77 o
  -7   0   4       65.25       41.66      9.88 o
  -6   0   4      915.31      940.37     33.98 o
  -5   0   4      139.71      158.09     10.32 o
  -4   0   4      973.37      962.05     25.99 o
  -3   0   4      188.26      243.00      6.54 o
  -1   0   4      198.86      150.99      5.61 o
   0   0   4      419.19      495.27     14.34 o
   1   0   4     8209.15     7171.99    172.53 o
   2   0   4        8.66        4.10      1.58 o
   3   0   4     1755.19     1665.28     59.89 o
   4   0   4      783.97      716.03     14.38 o
   5   0   4     1238.81     1139.66    127.91 o
   6   0   4     4265.74     4388.83     83.04 o
   7   0   4       61.32       64.59     10.58 o
   8   0   4       52.09       51.20     17.33 o
  -8   1   4        3.40        4.27     10.02 o
  -7   1   4       93.88       93.01     19.65 o
  -6   1   4       23.37       24.59      5.32 o
  -5   1   4     1602.62     1627.62     24.28 o
  -4   1   4       22.28       28.43      2.10 o
  -3   1   4      548.55      482.54      7.20 o
  -2   1   4     3596.47     3692.38     66.97 o
   0   1   4       75.68       49.94      2.94 o
   1   1   4      369.11      392.79     10.21 o
   2   1   4     1111.73     1157.40     18.83 o
   3   1   4     3902.00     3824.05     65.45 o
   4   1   4       30.66       39.23      2.56 o
   5   1   4      986.79      889.84     61.35 o
   6   1   4      189.92      173.97     14.46 o
   7   1   4      192.20      184.49      6.54 o
   8   1   4      117.71       96.84     15.92 o
  -8   2   4      101.51      106.40     12.34 o
  -7   2   4      136.42      160.34     17.68 o
  -6   2   4        0.44        1.29      2.49 o
  -5   2   4      183.49      172.57     20.97 o
  -4   2   4      376.37      376.14     10.21 o
  -3   2   4     2692.16     2724.70     43.07 o
  -2   2   4       58.16       42.10      3.58 o
  -1   2   4     4927.31     4392.66     75.79 o
   0   2   4      296.92      237.35      6.19 o
   1   2   4      319.17      228.38      5.77 o
   2   2   4        8.82        4.77      1.30 o
   3   2   4      131.75      105.47      2.76 o
   4   2   4        8.12        4.64      1.47 o
   5   2   4        6.97        6.88      2.11 o
   6   2   4      333.57      320.07      6.38 o
   7   2   4        8.82       10.96      3.28 o
   8   2   4      300.72      313.03     23.99 o
  -8   3   4      150.52      176.80     27.94 o
  -7   3   4       67.98       76.74      4.79 o
  -6   3   4       51.37       44.92      7.55 o
  -5   3   4      730.00      757.79     22.10 o
  -4   3   4       89.00      102.08      3.85 o
  -3   3   4        1.48        4.07      1.49 o
  -2   3   4      547.49      544.71     10.98 o
  -1   3   4      383.58      322.55      6.86 o
   0   3   4      674.99      616.49     12.66 o
   1   3   4     9424.11     8854.59    131.32 o
   2   3   4      798.93      748.36     14.46 o
   3   3   4     6686.62     6577.71     81.00 o
   4   3   4      317.48      322.30      6.63 o
   5   3   4      646.70      662.07     16.29 o
   6   3   4       33.58       30.63      1.87 o
   7   3   4       74.45       46.43     11.97 o
   8   3   4        1.07        3.25      6.85 o
  -8   4   4       35.72       66.67     10.67 o
  -7   4   4       18.57       34.85      3.83 o
  -6   4   4     1021.80     1043.73     30.20 o
  -5   4   4      820.96      866.41     20.81 o
  -4   4   4      158.26      146.39      3.55 o
  -3   4   4      201.42      207.69      4.27 o
  -2   4   4     2459.36     2339.49     37.50 o
  -1   4   4        1.61       -0.46      1.14 o
   0   4   4    12654.92    11707.46    191.35 o
   1   4   4     3783.00     3781.98     58.41 o
   2   4   4     1289.74     1305.43     29.58 o
   3   4   4      706.76      756.16     11.76 o
   4   4   4        6.53        5.95      1.92 o
   5   4   4      744.56      743.62     34.00 o
   6   4   4       37.34       35.67      1.85 o
   7   4   4      132.12      146.29      7.69 o
   8   4   4       34.20       11.98      7.62 o
  -8   5   4       27.26       13.71     21.17 o
  -7   5   4        6.95        2.70      3.31 o
  -6   5   4       41.84       44.82      5.68 o
  -5   5   4      136.85      121.24      8.55 o
  -4   5   4       88.66       99.99      3.14 o
  -3   5   4      813.56      840.12     12.21 o
  -2   5   4      194.36      167.19      4.32 o
  -1   5   4      173.62      201.08      4.86 o
   0   5   4      164.75      150.53      6.64 o
   1   5   4      538.17      485.46     11.09 o
   2   5   4      326.93      369.04     10.47 o
   3   5   4     2977.35     3204.36     54.19 o
   4   5   4      334.78      333.72      7.52 o
   5   5   4       14.48       16.35      3.10 o
   6   5   4      142.82      155.99      5.05 o
   7   5   4        3.80       -1.27      3.88 o
   8   5   4       95.06      113.68     20.25 o
  -8   6   4      259.16      219.72     35.37 o
  -7   6   4       37.04       40.34      5.24 o
  -6   6   4       15.86       14.61      3.94 o
  -5   6   4      168.39      159.72      6.52 o
  -4   6   4      453.33      490.75      8.93 o
  -3   6   4      771.88      748.62     11.56 o
  -2   6   4     2141.63     2090.01     31.82 o
  -1   6   4     1620.18     1636.01     33.46 o
   0   6   4      596.63      540.54      9.50 o
   1   6   4      826.64      857.90     13.75 o
   2   6   4     1221.94     1214.85     23.18 o
   3   6   4      351.29      358.26      7.22 o
   4   6   4      669.47      672.10     15.75 o
   5   6   4       60.90       57.88      6.82 o
   6   6   4      904.65      916.76     16.91 o
   7   6   4      334.48      304.92     13.50 o
   8   6   4      266.69      329.46     33.07 o
  -7   7   4        0.04       -1.94      8.74 o
  -6   7   4        0.21        2.03      3.95 o
  -5   7   4      577.99      618.61     14.43 o
  -4   7   4      661.98      724.36     12.95 o
  -3   7   4      824.95      849.34     13.86 o
  -2   7   4      657.46      696.80     11.44 o
  -1   7   4     2454.17     2437.89     34.12 o
   0   7   4        0.20        1.37      2.29 o
   1   7   4      564.34      525.84     10.19 o
   2   7   4        1.34        4.37      2.66 o
   3   7   4       64.58       66.78      3.59 o
   4   7   4        0.37       -2.65      2.65 o
   5   7   4       27.58       25.88      3.63 o
   6   7   4      250.20      241.29      8.63 o
   7   7   4      107.93      126.71     10.17 o
  -7   8   4        4.01       -1.59      4.75 o
  -6   8   4        1.53       -4.27      4.80 o
  -5   8   4      328.13      329.83      9.92 o
  -4   8   4       49.31       45.83      3.17 o
  -3   8   4      385.03      413.16      8.31 o
  -2   8   4      259.05      273.97      5.74 o
  -1   8   4      605.98      634.53     11.83 o
   0   8   4       99.38      122.11      4.66 o
   1   8   4     1900.00     1961.74     30.07 o
   2   8   4      277.11      265.12      6.76 o
   3   8   4      540.44      523.78     10.00 o
   4   8   4      769.57      809.72     25.03 o
   5   8   4      222.69      218.58      6.32 o
   6   8   4     1119.30     1098.15     40.80 o
   7   8   4       34.52       53.45     14.07 o
  -7   9   4       16.37        9.91      7.71 o
  -6   9   4      143.59      156.94      9.32 o
  -5   9   4      688.88      730.99     14.77 o
  -4   9   4      201.40      199.34      6.40 o
  -3   9   4     2047.66     2172.98     51.64 o
  -2   9   4      824.17      815.30     13.24 o
  -1   9   4      856.92      837.03     14.28 o
   0   9   4      314.30      313.01      7.27 o
   1   9   4        0.44        0.08      2.78 o
   2   9   4      106.56      100.71      5.00 o
   3   9   4      323.51      346.66      9.34 o
   4   9   4     1116.20     1207.28     19.10 o
   5   9   4      293.54      354.85     10.07 o
   6   9   4        2.87       -2.36      3.20 o
   7   9   4      164.62      187.52     21.69 o
  -7  10   4        4.70        5.37      8.33 o
  -6  10   4      281.89      286.66     15.66 o
  -5  10   4       15.40        8.46      2.76 o
  -4  10   4      348.57      358.77     12.32 o
  -3  10   4     1401.91     1488.66     25.39 o
  -2  10   4      249.42      284.08      8.01 o
  -1  10   4      557.01      538.88     10.44 o
   0  10   4       21.23        7.74      2.76 o
   1  10   4        7.14        6.01      2.87 o
   2  10   4      260.41      296.02      9.31 o
   3  10   4      108.79      113.41      5.07 o
   4  10   4        0.89        3.34      3.64 o
   5  10   4       47.35       30.83      3.52 o
   6  10   4      309.83      282.84     27.85 o
   7  10   4        2.53       -2.03      6.09 o
  -6  11   4      182.48      185.73     17.95 o
  -5  11   4      265.33      261.28      9.16 o
  -4  11   4       55.97       62.08      5.22 o
  -3  11   4       11.91        6.78      3.55 o
  -2  11   4      124.48      128.50      4.84 o
  -1  11   4       81.02       88.48      4.95 o
   0  11   4        0.01       -1.52      3.32 o
   1  11   4       29.25       31.43      4.09 o
   2  11   4        0.27       -1.16      3.59 o
   3  11   4       25.00       22.21      3.72 o
   4  11   4      620.18      669.82     18.89 o
   5  11   4        7.04        1.40      4.63 o
   6  11   4      205.21      178.29     13.69 o
  -6  12   4        0.40        9.22      7.38 o
  -5  12   4      438.57      456.90     19.10 o
  -4  12   4       23.40       18.40      4.72 o
  -3  12   4        0.79        6.81      3.70 o
  -2  12   4     1514.18     1666.02     38.55 o
  -1  12   4        5.03        3.03      3.55 o
   0  12   4     3830.65     4126.17     61.94 o
   1  12   4       71.13       70.69      6.51 o
   2  12   4      504.01      529.38     11.92 o
   3  12   4      175.92      187.10      9.06 o
   4  12   4      169.23      176.11      8.48 o
   5  12   4        6.85       11.06      4.54 o
   6  12   4        0.07        0.04      8.73 o
  -6  13   4       61.25       47.75     12.09 o
  -5  13   4        4.37       -0.45      7.16 o
  -4  13   4       20.19       17.75      4.49 o
  -3  13   4        2.60       -2.36      3.49 o
  -2  13   4      171.14      190.50     11.64 o
  -1  13   4     1406.03     1479.48     29.20 o
   0  13   4      122.37       99.78      5.62 o
   1  13   4       18.78       17.65      4.54 o
   2  13   4      412.78      421.92     11.01 o
   3  13   4        7.66        2.52      3.77 o
   4  13   4       40.71       33.13      5.58 o
   5  13   4       98.02       78.58      7.97 o
   6  13   4       53.76       52.19     11.22 o
  -5  14   4       33.51       26.11      6.87 o
  -4  14   4      262.85      274.65     34.58 o
  -3  14   4      302.53      344.59     14.23 o
  -2  14   4      169.61      208.24     11.49 o
  -1  14   4        5.99       13.86      5.66 o
   0  14   4       17.63       23.78      5.17 o
   1  14   4      811.29      850.04     20.76 o
   2  14   4       29.24       23.55      5.20 o
   3  14   4       29.50       34.98      5.45 o
   4  14   4      173.99      176.64     11.29 o
   5  14   4       37.20       24.92      7.83 o
  -5  15   4       88.21       73.04     19.89 o
  -4  15   4        5.18       -3.81      6.35 o
  -3  15   4       79.50       73.10      6.61 o
  -2  15   4       89.60      105.34      6.86 o
  -1  15   4       74.79       64.28      7.47 o
   0  15   4      435.78      481.03     15.63 o
   1  15   4      134.65      115.55      7.78 o
   2  15   4      118.03      113.50      8.19 o
   3  15   4      110.71      105.91     11.47 o
   4  15   4        0.51       -4.04      7.56 o
   5  15   4      223.30      305.42     97.37 o
  -4  16   4        0.05       -6.49      9.82 o
  -3  16   4        5.22        1.63      6.56 o
  -2  16   4      192.49      201.78     30.23 o
  -1  16   4       63.52       65.36      8.54 o
   0  16   4      293.89      289.39     15.82 o
   1  16   4       82.62       62.97      8.85 o
   2  16   4      196.48      161.49     14.27 o
   3  16   4       84.17       56.80      9.24 o
   4  16   4      228.28      275.01     42.95 o
  -3  17   4        7.68        5.94      8.83 o
  -2  17   4       27.82       38.97      7.90 o
  -1  17   4        1.36       -9.05      9.05 o
   0  17   4      277.70      279.47     33.54 o
   1  17   4       94.56       82.37     13.32 o
   2  17   4       20.90        2.08     12.67 o
   3  17   4       69.69       76.63     22.67 o
  -2  18   4       93.29      131.42     22.05 o
  -1  18   4       45.92       45.79     11.38 o
   0  18   4      592.11      504.07     41.99 o
   1  18   4        3.57       -4.24     21.33 o
   2  18   4       31.70       20.85     11.46 o
   0  19   4       50.30       34.41     16.56 o
  -8   1   5      215.35      231.51     25.22 o
  -7   1   5      320.89      300.83     23.72 o
  -6   1   5        6.87        2.65      4.55 o
  -5   1   5        0.09        1.65      1.46 o
  -4   1   5        0.65        1.95      1.56 o
  -3   1   5     3793.53     4236.86     59.59 o
  -2   1   5     1722.29     1614.05     25.92 o
  -1   1   5     1139.54     1040.52     15.74 o
   0   1   5     3412.09     3539.31     62.01 o
   1   1   5      599.48      580.85     12.79 o
   2   1   5      409.19      335.35      6.03 o
   3   1   5     2510.21     2427.63     37.25 o
   4   1   5        1.59        1.70      1.58 o
   5   1   5        0.15       -0.89      2.12 o
   6   1   5       81.55       79.48      3.49 o
   7   1   5      127.07      146.21      6.75 o
   8   1   5      339.78      383.03     31.12 o
  -8   2   5       36.24       41.54      9.97 o
  -7   2   5        3.55        4.46      7.76 o
  -6   2   5     1529.77     1618.94     41.03 o
  -5   2   5       53.84       44.06      5.08 o
  -4   2   5     6527.89     6792.82    210.08 o
  -3   2   5     2807.64     3118.37     77.05 o
  -2   2   5     5624.45     5343.20     74.89 o
  -1   2   5     1578.09     1382.06     23.20 o
   0   2   5       14.47       16.75      2.09 o
   1   2   5     4122.36     3859.81     60.34 o
   2   2   5        1.64       -0.39      1.37 o
   3   2   5     4381.66     4360.78     55.48 o
   4   2   5     1043.15     1037.49     14.33 o
   5   2   5       42.31       47.42      4.20 o
   6   2   5      238.94      232.56      5.11 o
   7   2   5       15.77        8.72      7.17 o
   8   2   5      176.58      159.80     16.36 o
  -8   3   5       11.23       24.55      9.01 o
  -7   3   5        1.39        2.08      2.36 o
  -6   3   5       37.99       33.55      6.51 o
  -5   3   5       31.60       27.60      2.64 o
  -4   3   5        9.00        5.74      1.65 o
  -3   3   5      801.63      756.85     11.83 o
  -2   3   5     1201.86     1139.57     19.06 o
  -1   3   5        6.92        4.34      1.41 o
   0   3   5      379.68      405.24      9.00 o
   1   3   5      513.68      540.89     10.60 o
   2   3   5      160.06      178.06      3.98 o
   3   3   5      661.64      630.76     10.03 o
   4   3   5       27.11       28.65      2.22 o
   5   3   5       32.60       26.13      2.93 o
   6   3   5      982.10     1014.24     15.45 o
   7   3   5       41.44       43.41      4.63 o
   8   3   5        7.84        6.18      9.20 o
  -8   4   5      426.53      421.88     78.03 o
  -7   4   5        1.69        3.23      3.89 o
  -6   4   5     2045.85     2168.41     53.37 o
  -5   4   5       71.18       64.74      3.68 o
  -4   4   5      871.03      848.12     11.90 o
  -3   4   5     5024.70     5108.46     66.32 o
  -2   4   5     1700.51     1608.27     26.82 o
  -1   4   5     3672.74     3502.02     54.53 o
   0   4   5       59.83       75.19      3.02 o
   1   4   5     1809.18     1631.61     27.71 o
   2   4   5      110.87       88.89      3.20 o
   3   4   5      148.09      153.75      3.90 o
   4   4   5      883.46      885.14     21.72 o
   5   4   5      224.06      212.02     13.58 o
   6   4   5       31.19       33.71      2.51 o
   7   4   5      394.05      431.43     19.64 o
   8   4   5      172.88      179.99     29.93 o
  -8   5   5      233.63      183.03     16.38 o
  -7   5   5        9.27        4.00      3.50 o
  -6   5   5       98.88       94.27      6.16 o
  -5   5   5      279.33      275.42      7.79 o
  -4   5   5       96.35       93.17      2.82 o
  -3   5   5        0.65       -0.39      1.67 o
  -2   5   5      112.03      105.91      3.48 o
  -1   5   5     7216.32     7060.34    104.44 o
   0   5   5     2494.98     2445.62     38.83 o
   1   5   5      481.71      398.93      9.10 o
   2   5   5       44.55       31.30      2.57 o
   3   5   5        2.48        1.46      1.98 o
   4   5   5      238.82      232.02      5.43 o
   5   5   5       76.44       78.34      5.28 o
   6   5   5      429.84      451.99      9.00 o
   7   5   5        0.34        2.32      4.56 o
   8   5   5        1.87       -7.02      7.02 o
  -7   6   5       55.29       50.13      6.83 o
  -6   6   5      443.51      453.55     20.88 o
  -5   6   5      314.96      341.63      6.99 o
  -4   6   5      148.02      162.87      4.24 o
  -3   6   5      486.47      478.25      9.15 o
  -2   6   5      256.67      238.42      5.90 o
  -1   6   5      106.29      120.99      3.84 o
   0   6   5     4804.17     5026.32     81.44 o
   1   6   5      149.44      168.86      5.24 o
   2   6   5     1823.33     1954.59     36.67 o
   3   6   5      218.38      248.69      7.14 o
   4   6   5      568.28      605.10     13.09 o
   5   6   5      199.77      194.83      6.78 o
   6   6   5        6.40        4.14      3.49 o
   7   6   5       96.62      105.91      8.41 o
  -7   7   5       39.88       24.46      7.22 o
  -6   7   5      124.69      135.16      6.50 o
  -5   7   5      344.77      352.69      7.77 o
  -4   7   5      604.03      640.04     12.49 o
  -3   7   5       60.01       49.12      2.91 o
  -2   7   5      164.08      179.28      4.90 o
  -1   7   5      355.66      460.30      8.94 o
   0   7   5      507.34      469.17      9.75 o
   1   7   5     1417.76     1475.51     33.63 o
   2   7   5    13296.85    13354.94    197.35 o
   3   7   5      242.11      257.12     11.03 o
   4   7   5      303.19      297.21      7.25 o
   5   7   5      552.03      566.87     12.66 o
   6   7   5        2.45        5.36      3.10 o
   7   7   5       42.22       47.03      6.70 o
  -7   8   5      502.07      488.17     49.99 o
  -6   8   5      807.05      861.56     36.00 o
  -5   8   5      140.25      134.42      5.16 o
  -4   8   5      432.17      442.55      8.95 o
  -3   8   5        1.94        1.60      2.39 o
  -2   8   5       34.76       44.86      3.20 o
  -1   8   5     2942.76     3332.60     81.47 o
   0   8   5      108.44       94.57      5.13 o
   1   8   5       26.56       15.09      3.28 o
   2   8   5     2777.64     2894.05     47.19 o
   3   8   5      862.48      837.16     16.22 o
   4   8   5      471.15      523.04     13.10 o
   5   8   5       64.96       67.74      4.76 o
   6   8   5        0.02        1.22      3.11 o
   7   8   5        1.91        2.07      6.47 o
  -7   9   5       29.88       25.66     13.62 o
  -6   9   5        5.52        3.06      5.93 o
  -5   9   5      737.64      773.94     16.65 o
  -4   9   5       12.79        6.73      2.69 o
  -3   9   5       45.94       41.47      3.57 o
  -2   9   5      951.96     1003.03     18.41 o
  -1   9   5      106.56       97.84      4.45 o
   0   9   5        3.60        2.72      3.21 o
   1   9   5      929.59      922.57     16.25 o
   2   9   5      319.18      289.63      8.00 o
   3   9   5      570.47      645.68     17.06 o
   4   9   5      238.27      264.00      7.88 o
   5   9   5      938.65      914.67     18.03 o
   6   9   5      262.12      251.42     18.83 o
   7   9   5        0.11        9.56      8.60 o
  -7  10   5       27.59       19.52      8.75 o
  -6  10   5      176.13      151.07     10.46 o
  -5  10   5      290.96      302.42     11.06 o
  -4  10   5      106.28      115.19      7.16 o
  -3  10   5      725.42      762.36     14.94 o
  -2  10   5      558.82      575.13     10.39 o
  -1  10   5       14.97        8.41      3.21 o
   0  10   5      312.86      276.26      7.41 o
   1  10   5       10.79        6.97      3.16 o
   2  10   5       96.60       98.58      5.23 o
   3  10   5      129.35      134.88      6.82 o
   4  10   5       31.50       26.04      3.52 o
   5  10   5       31.84       24.76      3.96 o
   6  10   5       18.37       18.73      4.79 o
   7  10   5       86.35       84.47     13.72 o
  -6  11   5      238.37      248.95     22.65 o
  -5  11   5      185.54      164.41      8.85 o
  -4  11   5      236.80      255.26      8.24 o
  -3  11   5      883.00      960.78     22.56 o
  -2  11   5        3.24        6.02      3.41 o
  -1  11   5       75.95       74.96      4.52 o
   0  11   5        7.10       10.58      3.39 o
   1  11   5      220.19      210.96      6.97 o
   2  11   5     2066.94     2198.15     37.45 o
   3  11   5       48.67       48.17      5.57 o
   4  11   5      186.70      165.62      6.64 o
   5  11   5      206.08      153.69      8.40 o
   6  11   5        0.15       -2.03      5.01 o
  -6  12   5        2.08       -9.93      9.93 o
  -5  12   5       32.72       25.85      6.10 o
  -4  12   5        0.86       -1.24      4.51 o
  -3  12   5       81.12       93.65      7.31 o
  -2  12   5       89.65      103.90      5.09 o
  -1  12   5      958.19     1027.68     22.04 o
   0  12   5      197.79      227.31      7.79 o
   1  12   5      382.08      381.16      9.89 o
   2  12   5       25.32       21.68      4.40 o
   3  12   5      671.09      717.33     23.80 o
   4  12   5       20.97       11.89      5.02 o
   5  12   5        4.72        0.62      4.27 o
   6  12   5      112.07       75.03     10.36 o
  -6  13   5      308.18      365.50     85.99 o
  -5  13   5       13.07        8.31      5.80 o
  -4  13   5        1.00        0.69      5.77 o
  -3  13   5       68.72       59.85      5.64 o
  -2  13   5      248.71      279.66      8.97 o
  -1  13   5      144.44      157.76      9.12 o
   0  13   5     1385.08     1541.75     26.13 o
   1  13   5     2138.03     2301.97     37.95 o
   2  13   5       78.66       86.56      5.99 o
   3  13   5      514.49      538.61     14.88 o
   4  13   5        1.12       -2.30      4.33 o
   5  13   5      246.56      227.67     23.68 o
   6  13   5      110.64      133.02     43.14 o
  -5  14   5      120.52      120.85     10.92 o
  -4  14   5      469.61      504.16     34.37 o
  -3  14   5       44.77       50.38      5.53 o
  -2  14   5      146.54      159.44      9.62 o
  -1  14   5      937.99      968.66     22.96 o
   0  14   5     1048.84     1172.48     23.82 o
   1  14   5     1774.47     1886.01     34.76 o
   2  14   5       85.88       77.81      6.21 o
   3  14   5       16.39       18.56      4.67 o
   4  14   5      679.84      689.69     37.16 o
   5  14   5       69.08       70.74     12.30 o
  -5  15   5       67.98       80.58     16.82 o
  -4  15   5       34.63       29.23      9.49 o
  -3  15   5      164.73      175.57     21.20 o
  -2  15   5       65.86       88.02      7.94 o
  -1  15   5      712.81      713.84     25.09 o
   0  15   5        0.19        0.96      5.60 o
   1  15   5       45.92       49.27      6.49 o
   2  15   5      283.78      282.88     11.83 o
   3  15   5       35.57       27.31      8.29 o
   4  15   5       10.58        8.14      7.48 o
   5  15   5       11.50       14.01     14.01 o
  -4  16   5      387.44      454.70    135.56 o
  -3  16   5      144.48      159.68     21.85 o
  -2  16   5       92.09       84.62     17.23 o
  -1  16   5       87.06       98.56     10.41 o
   0  16   5       26.65       10.35     10.02 o
   1  16   5      239.99      225.97     13.57 o
   2  16   5        3.37       -1.73      7.88 o
   3  16   5      274.97      351.61     50.33 o
   4  16   5      157.18      180.02     22.00 o
  -3  17   5       16.49       12.22     14.01 o
  -2  17   5        1.04       -6.87      6.87 o
  -1  17   5      180.88      156.27     30.56 o
   0  17   5      343.88      336.20     22.60 o
   1  17   5       68.34       63.95     11.05 o
   2  17   5      184.35      195.56     15.63 o
   3  17   5      118.17      149.70     48.55 o
  -2  18   5       37.03       50.50     20.44 o
  -1  18   5       16.51        0.03     13.11 o
   0  18   5       67.85       52.62     14.69 o
   1  18   5      169.76      133.31     22.35 o
   2  18   5        6.43        3.16     16.93 o
  -8   0   6       55.94       39.01     16.76 o
  -7   0   6      346.17      366.04     22.42 o
  -6   0   6      151.03      133.97     10.90 o
  -5   0   6       56.17       62.62      3.15 o
  -4   0   6      381.25      406.96     10.10 o
  -3   0   6      270.97      352.48      9.16 o
  -2   0   6     4878.25     4769.23    147.27 o
  -1   0   6     2933.81     2726.75     75.83 o
   0   0   6     2082.72     2087.26     55.48 o
   1   0   6     1347.03     1193.58     44.55 o
   2   0   6      359.51      272.14     10.13 o
   3   0   6        3.39        4.20      3.12 o
   4   0   6     5862.24     6191.01    131.65 o
   5   0   6     2330.92     2387.00     42.47 o
   6   0   6      981.37     1005.03     26.99 o
   7   0   6       41.50       39.00      4.05 o
   8   0   6      272.53      324.46     51.77 o
  -8   1   6       54.92       62.76     15.33 o
  -7   1   6       43.10       45.77     12.30 o
  -6   1   6      276.19      276.85      8.46 o
  -5   1   6       21.15       18.64      1.32 o
  -4   1   6       48.04       47.57      2.90 o
  -3   1   6       15.39       19.88      1.82 o
  -2   1   6        6.07        2.85      1.65 o
  -1   1   6      421.85      406.02      8.05 o
   0   1   6     1656.23     1691.63     31.21 o
   1   1   6      154.71      135.71      3.43 o
   2   1   6      307.39      347.98      5.74 o
   3   1   6      762.69      685.34     10.69 o
   4   1   6      612.87      608.88     14.28 o
   5   1   6      186.72      191.59      6.45 o
   6   1   6        3.09        1.79      1.84 o
   7   1   6      760.04      736.43     61.64 o
   8   1   6        0.91        1.77      3.47 o
  -8   2   6        0.23       -1.45      8.33 o
  -7   2   6       31.33       32.92      8.42 o
  -6   2   6      401.03      434.71     22.75 o
  -5   2   6      868.21      834.89     28.65 o
  -4   2   6       11.66        9.10      1.61 o
  -3   2   6       56.00       83.57      2.71 o
  -2   2   6     1762.36     1834.96     25.94 o
  -1   2   6      178.66      178.42      4.58 o
   0   2   6      191.99      159.73      4.97 o
   1   2   6     2373.10     2231.80     45.68 o
   2   2   6    10645.71    10516.16    178.18 o
   3   2   6       23.26       18.39      1.82 o
   4   2   6     1751.26     1783.32     23.86 o
   5   2   6      846.88      894.96     13.96 o
   6   2   6        0.80       -0.85      2.11 o
   7   2   6       56.91       56.56      4.00 o
   8   2   6       86.95       70.56      7.13 o
  -8   3   6        5.22       -4.89      8.40 o
  -7   3   6      237.27      256.86     11.84 o
  -6   3   6      193.20      158.03     20.42 o
  -5   3   6      132.11      132.61      4.60 o
  -4   3   6     1179.75     1209.07     17.13 o
  -3   3   6     1393.44     1264.51     21.28 o
  -2   3   6     1635.09     1746.29     26.05 o
  -1   3   6        0.10        4.03      2.29 o
   0   3   6     1343.66     1351.80     25.33 o
   1   3   6      142.68      148.61      4.23 o
   2   3   6     3214.22     3480.54     54.34 o
   3   3   6     1849.48     1799.11     24.57 o
   4   3   6       68.68       67.53      3.00 o
   5   3   6      434.86      426.28      8.62 o
   6   3   6       18.91       14.69      2.55 o
   7   3   6      225.21      219.03      5.88 o
   8   3   6       20.10       16.01      5.42 o
  -8   4   6        2.32        1.30      9.93 o
  -7   4   6       15.97       27.19      3.69 o
  -6   4   6       23.35       22.79      3.46 o
  -5   4   6      589.09      600.21     12.77 o
  -4   4   6      344.89      360.15      6.27 o
  -3   4   6      159.96      144.40      3.73 o
  -2   4   6      783.33      719.64     12.42 o
  -1   4   6     1301.54     1231.64     21.14 o
   0   4   6      209.35      199.86      5.80 o
   1   4   6      900.64      887.35     18.98 o
   2   4   6       23.95       11.02      1.93 o
   3   4   6     1287.00     1428.74     20.44 o
   4   4   6     3144.62     3450.60     47.34 o
   5   4   6      130.68      141.38      4.54 o
   6   4   6       60.44       58.35      5.53 o
   7   4   6      203.98      197.16      8.76 o
   8   4   6       71.50       64.66      8.85 o
  -8   5   6        5.22        9.69     15.67 o
  -7   5   6        9.33       13.70      5.10 o
  -6   5   6      216.43      209.71     11.06 o
  -5   5   6     1178.42     1170.23     22.14 o
  -4   5   6      146.40      165.93      4.36 o
  -3   5   6      175.90      183.64      4.30 o
  -2   5   6      211.13      245.86      6.07 o
  -1   5   6      133.16      160.67      4.93 o
   0   5   6       41.12       29.46      2.72 o
   1   5   6       69.03       62.98      3.65 o
   2   5   6      177.28      191.68      7.31 o
   3   5   6        0.27        0.10      2.15 o
   4   5   6      529.16      561.01      9.86 o
   5   5   6      119.27      131.91      4.72 o
   6   5   6      717.42      658.71     40.55 o
   7   5   6      192.72      210.53     10.05 o
   8   5   6      160.85      179.29     28.09 o
  -7   6   6      221.79      186.06      9.81 o
  -6   6   6       71.93       64.30      6.81 o
  -5   6   6     1188.86     1264.03     18.83 o
  -4   6   6     2842.71     2937.20     39.53 o
  -3   6   6      499.07      460.05      9.38 o
  -2   6   6      803.72      737.50     12.38 o
  -1   6   6     1115.45     1223.73     23.31 o
   0   6   6     2121.50     2052.02     33.71 o
   1   6   6     1926.74     2193.76     36.80 o
   2   6   6     7585.32     8102.70    126.23 o
   3   6   6      169.56      200.37      6.33 o
   4   6   6      680.07      640.95     18.68 o
   5   6   6        1.27       -2.89      2.92 o
   6   6   6      140.93      143.21     12.67 o
   7   6   6      193.64      183.42     10.78 o
  -7   7   6       89.13       72.78      7.74 o
  -6   7   6        6.14        7.40      3.98 o
  -5   7   6        7.27        9.21      2.33 o
  -4   7   6      451.09      486.41      8.89 o
  -3   7   6      150.80      161.50      5.44 o
  -2   7   6      216.97      207.19      6.10 o
  -1   7   6     1238.43     1365.60     25.22 o
   0   7   6       45.74       61.04      5.01 o
   1   7   6      103.08       77.84      4.21 o
   2   7   6     3505.16     3598.09     57.94 o
   3   7   6       31.35       20.38      3.04 o
   4   7   6      265.60      280.43      7.67 o
   5   7   6      120.80      126.17      4.77 o
   6   7   6        8.37        7.88      2.97 o
   7   7   6      116.93      120.26      9.21 o
  -7   8   6      165.53      169.39     22.62 o
  -6   8   6        9.43        7.20      5.32 o
  -5   8   6      395.54      397.55      8.86 o
  -4   8   6      244.26      248.98      7.13 o
  -3   8   6      182.76      201.44      5.43 o
  -2   8   6     2194.27     2381.44     36.56 o
  -1   8   6        9.27       10.32      2.41 o
   0   8   6     2475.75     2588.62     43.43 o
   1   8   6      319.60      279.87      8.14 o
   2   8   6     1548.14     1606.23     29.29 o
   3   8   6        0.00        3.00      3.05 o
   4   8   6        6.12        1.98      2.98 o
   5   8   6       21.48       17.40      3.61 o
   6   8   6       88.12       87.43      9.73 o
   7   8   6      197.93      160.58     12.21 o
  -7   9   6        1.28        7.35      6.87 o
  -6   9   6        0.04       -2.70      5.51 o
  -5   9   6       35.60       30.85      3.35 o
  -4   9   6       75.03       70.46      4.49 o
  -3   9   6      436.39      425.96      9.45 o
  -2   9   6      669.84      733.65     14.08 o
  -1   9   6      846.05      873.50     22.16 o
   0   9   6     1405.40     1356.01     29.86 o
   1   9   6      280.95      285.27      8.32 o
   2   9   6     1367.98     1422.49     28.20 o
   3   9   6      409.07      431.01     11.20 o
   4   9   6      297.81      326.73      8.78 o
   5   9   6      253.62      273.43      8.83 o
   6   9   6       77.84       68.11      4.88 o
   7   9   6      372.25      402.02     32.64 o
  -7  10   6       15.03        0.32      8.12 o
  -6  10   6       16.50        8.68      5.74 o
  -5  10   6       30.40       24.19      4.17 o
  -4  10   6     1337.73     1407.29     27.49 o
  -3  10   6        1.09        2.54      2.78 o
  -2  10   6      453.85      457.27     11.85 o
  -1  10   6      494.13      502.82     19.56 o
   0  10   6      278.16      249.77     10.99 o
   1  10   6      439.09      427.93     11.34 o
   2  10   6     1018.51     1044.69     22.32 o
   3  10   6      460.39      513.53     12.50 o
   4  10   6       60.34       61.88      5.46 o
   5  10   6       33.71       33.25      3.97 o
   6  10   6      485.63      491.81     30.99 o
   7  10   6       18.27        6.67     13.46 o
  -6  11   6        0.06        0.58      6.95 o
  -5  11   6      352.65      338.80     17.45 o
  -4  11   6        4.26        6.92      4.18 o
  -3  11   6       18.21       22.73      3.46 o
  -2  11   6       61.24       55.14      4.61 o
  -1  11   6     3589.97     3853.01     61.40 o
   0  11   6     2817.57     3124.09     50.63 o
   1  11   6      347.29      353.41      9.67 o
   2  11   6     3111.77     3296.94     59.58 o
   3  11   6      849.37      962.88     35.93 o
   4  11   6      967.00     1068.05     27.52 o
   5  11   6       82.27       81.67      5.87 o
   6  11   6       61.74       48.03      6.62 o
  -6  12   6      122.32      147.38     22.99 o
  -5  12   6      125.05      132.39     14.70 o
  -4  12   6      352.09      346.30     15.31 o
  -3  12   6     1410.65     1494.13     29.59 o
  -2  12   6       26.22       23.98      4.65 o
  -1  12   6      208.88      196.52      8.27 o
   0  12   6        9.73        5.21      3.94 o
   1  12   6      154.78      150.76      6.36 o
   2  12   6     1975.33     2158.11     38.57 o
   3  12   6        1.56       -4.30      4.30 o
   4  12   6     1091.29     1203.21     34.52 o
   5  12   6      198.85      192.84     10.25 o
   6  12   6       12.71       24.08     18.26 o
  -6  13   6       19.89       26.08     11.02 o
  -5  13   6        0.45        4.38      8.05 o
  -4  13   6      529.58      578.18     39.53 o
  -3  13   6      102.99      100.98      7.79 o
  -2  13   6       93.01       91.36      5.97 o
  -1  13   6        4.73       14.31      4.67 o
   0  13   6       26.32       25.78      4.96 o
   1  13   6      404.12      465.41     12.09 o
   2  13   6       64.68       60.80      5.56 o
   3  13   6      526.33      589.67     25.34 o
   4  13   6       93.51       85.42      6.64 o
   5  13   6      230.33      195.24     25.61 o
   6  13   6       66.04       98.30     21.04 o
  -5  14   6       39.15       32.38      8.66 o
  -4  14   6        5.86        6.26      7.56 o
  -3  14   6       27.70       32.50      6.32 o
  -2  14   6      428.17      467.95     23.96 o
  -1  14   6       44.23       39.97      5.43 o
   0  14   6      232.55      253.15      9.16 o
   1  14   6     1087.18     1107.59     23.50 o
   2  14   6        1.91       -4.91      4.91 o
   3  14   6      462.56      468.00     23.11 o
   4  14   6       29.90       37.77      6.50 o
   5  14   6      121.05      112.05     25.10 o
  -5  15   6      109.10      143.71     18.16 o
  -4  15   6        9.17       11.52      8.21 o
  -3  15   6      130.10      140.71     12.55 o
  -2  15   6      226.81      261.45     29.63 o
  -1  15   6       18.86       26.06      6.24 o
   0  15   6        7.13        6.38      4.65 o
   1  15   6      160.31      164.74      7.93 o
   2  15   6       95.39       95.98      7.25 o
   3  15   6       19.58       22.47      6.40 o
   4  15   6        0.54       -3.43      8.76 o
   5  15   6      243.63      338.97     33.51 o
  -4  16   6       21.58       38.37     13.49 o
  -3  16   6      390.89      465.07    101.69 o
  -2  16   6       16.27       11.09      8.06 o
  -1  16   6      322.19      304.43     19.12 o
   0  16   6       34.31       22.65      7.72 o
   1  16   6        0.85       -0.53     12.77 o
   2  16   6        0.03        8.14     13.24 o
   3  16   6      186.15      199.29     25.10 o
   4  16   6      171.31      270.22     31.59 o
  -3  17   6      148.08      205.62     51.13 o
  -2  17   6        0.00        6.39      7.04 o
  -1  17   6       52.09       55.23     19.86 o
   0  17   6       24.21       10.77     10.09 o
   1  17   6        9.83        5.49     15.96 o
   2  17   6        2.37       -9.63      9.63 o
   3  17   6       18.29       31.38     10.67 o
  -2  18   6        5.06        8.75      7.69 o
  -1  18   6        0.41        4.01      5.63 o
   0  18   6      114.96       86.34     15.78 o
   1  18   6      494.86      428.03     37.33 o
   2  18   6        0.89        8.68     12.19 o
  -8   1   7        0.17       10.85      8.96 o
  -7   1   7      221.04      231.46     13.37 o
  -6   1   7      379.13      402.99     16.73 o
  -5   1   7      279.99      281.86      5.71 o
  -4   1   7      159.33      146.27      3.60 o
  -3   1   7     1166.66     1247.35     35.60 o
  -2   1   7     1299.57     1395.36     24.64 o
  -1   1   7     1647.08     1554.77     24.10 o
   0   1   7      168.52      123.08      4.21 o
   1   1   7     1261.93     1164.55     20.48 o
   2   1   7      299.56      310.54      6.33 o
   3   1   7     1032.27      989.71     14.92 o
   4   1   7     1556.13     1562.43     23.03 o
   5   1   7        9.99        5.35      2.02 o
   6   1   7      123.30      119.56      3.88 o
   7   1   7       49.66       53.90      3.70 o
   8   1   7       17.04       13.06      4.66 o
  -8   2   7        0.88       -0.27      9.49 o
  -7   2   7        4.09       13.66      8.28 o
  -6   2   7      223.37      218.29     10.73 o
  -5   2   7      501.47      498.44      8.84 o
  -4   2   7      735.30      658.48     11.00 o
  -3   2   7       23.69       20.68      3.19 o
  -2   2   7      116.10       79.69      2.67 o
  -1   2   7        0.08       -0.97      3.51 o
   0   2   7        0.03        4.24      2.39 o
   1   2   7     3012.26     2955.64     47.62 o
   2   2   7      523.83      616.08     18.14 o
   3   2   7     1615.09     1495.22     20.73 o
   4   2   7       52.83       45.86      3.01 o
   5   2   7       17.68       23.70      2.54 o
   6   2   7        1.46        1.01      2.58 o
   7   2   7      200.61      198.56      9.68 o
   8   2   7        4.35        2.62      5.45 o
  -8   3   7      148.15      150.63     32.75 o
  -7   3   7        5.18        7.75      2.89 o
  -6   3   7        9.82       14.00      3.05 o
  -5   3   7      443.08      442.97      7.86 o
  -4   3   7      134.51      146.51      3.83 o
  -3   3   7      889.57      873.80     13.66 o
  -2   3   7     1072.24     1178.36     18.39 o
  -1   3   7        0.41        1.06      1.49 o
   0   3   7     1051.65     1164.76     21.94 o
   1   3   7      154.02      143.62      6.05 o
   2   3   7        3.33        2.99      1.60 o
   3   3   7        0.25        2.75      2.14 o
   4   3   7       45.17       39.96      2.71 o
   5   3   7        0.31        3.37      2.54 o
   6   3   7      249.73      233.37      9.03 o
   7   3   7        0.64       -2.03      3.13 o
   8   3   7        1.30        1.48      6.33 o
  -8   4   7      530.81      598.53    159.76 o
  -7   4   7       60.37       50.29      4.33 o
  -6   4   7      753.33      805.75     24.19 o
  -5   4   7       28.52       24.56      1.86 o
  -4   4   7      115.36      154.66      4.31 o
  -3   4   7      285.12      252.59      5.35 o
  -2   4   7     1410.85     1452.37     24.47 o
  -1   4   7     6764.76     6872.93    116.78 o
   0   4   7     5480.76     5912.01     99.60 o
   1   4   7      748.36      735.66     15.73 o
   2   4   7      291.01      298.42      6.04 o
   3   4   7       78.23       67.13      3.03 o
   4   4   7        0.28       -0.44      2.12 o
   5   4   7      193.31      208.95      8.51 o
   6   4   7      381.55      378.14     16.63 o
   7   4   7      963.32      978.49     19.09 o
   8   4   7       31.19       26.15     14.17 o
  -7   5   7      107.24      107.46     11.04 o
  -6   5   7       56.39       46.20      4.24 o
  -5   5   7      261.48      266.20      8.19 o
  -4   5   7       20.93       18.12      2.11 o
  -3   5   7      204.32      218.50      9.57 o
  -2   5   7     4796.75     5024.44     69.88 o
  -1   5   7      674.30      593.21     11.03 o
   0   5   7     7597.74     7873.42    130.06 o
   1   5   7     3027.73     2958.31     46.69 o
   2   5   7        7.97        2.24      2.13 o
   3   5   7     1215.71     1222.83     18.20 o
   4   5   7        4.05        4.30      3.37 o
   5   5   7      210.96      199.89      7.33 o
   6   5   7       14.07       19.51      3.19 o
   7   5   7       57.91       54.27      3.72 o
  -7   6   7       19.49        5.00      9.14 o
  -6   6   7      204.25      213.00     10.40 o
  -5   6   7      133.36      135.87      5.08 o
  -4   6   7       11.88       13.16      2.78 o
  -3   6   7     1319.58     1390.62     21.90 o
  -2   6   7     1012.91     1033.68     16.74 o
  -1   6   7      963.63      959.11     16.02 o
   0   6   7      178.20      162.10      5.35 o
   1   6   7     5734.27     5968.50     91.82 o
   2   6   7     5078.38     5327.58     89.69 o
   3   6   7      763.34      826.52     14.26 o
   4   6   7        6.90        5.33      2.44 o
   5   6   7     1384.06     1426.72     22.42 o
   6   6   7        2.25        7.38      3.04 o
   7   6   7       37.17       40.34      6.51 o
  -7   7   7       25.27       28.96      7.18 o
  -6   7   7      104.26      112.09      6.12 o
  -5   7   7     1272.72     1315.89     22.07 o
  -4   7   7     1164.80     1244.94     23.90 o
  -3   7   7     2196.12     2205.06     33.66 o
  -2   7   7      221.69      209.23      6.52 o
  -1   7   7     4392.72     4539.77     70.61 o
   0   7   7     1332.13     1388.46     23.84 o
   1   7   7      655.28      647.62     12.62 o
   2   7   7     2259.08     2451.14     56.75 o
   3   7   7      171.72      203.54      8.41 o
   4   7   7     1610.65     1780.39     38.69 o
   5   7   7      977.04     1058.89     18.06 o
   6   7   7      300.45      251.79     11.45 o
   7   7   7      504.94      524.55     47.33 o
  -7   8   7      217.82      220.22     23.92 o
  -6   8   7       22.60       24.50      5.18 o
  -5   8   7        0.09        0.25      2.50 o
  -4   8   7     1121.24     1216.73     18.88 o
  -3   8   7      214.38      219.01      6.08 o
  -2   8   7     1655.54     1695.87     27.68 o
  -1   8   7      376.21      415.56     13.39 o
   0   8   7      294.34      326.54      8.45 o
   1   8   7     1691.42     1788.26     32.67 o
   2   8   7        0.75       -2.10      3.87 o
   3   8   7      539.93      547.49     21.05 o
   4   8   7      642.58      651.01     18.72 o
   5   8   7     1327.18     1423.61     25.31 o
   6   8   7       63.47       63.60      7.07 o
   7   8   7       78.43       80.26     12.84 o
  -7   9   7       37.16       36.94      8.05 o
  -6   9   7       54.12       59.42     10.38 o
  -5   9   7      279.89      299.09     11.62 o
  -4   9   7      918.09      971.82     17.05 o
  -3   9   7       87.29       76.23      4.56 o
  -2   9   7      145.40      132.18      5.77 o
  -1   9   7        2.14        0.75      2.90 o
   0   9   7      121.99      146.80      6.44 o
   1   9   7     1045.08     1038.80     21.56 o
   2   9   7      100.58       84.72      5.88 o
   3   9   7      412.64      429.41     20.02 o
   4   9   7      575.27      595.88     16.95 o
   5   9   7        8.94        2.18      4.75 o
   6   9   7        6.49        5.24      3.58 o
   7   9   7       14.52       12.99      9.42 o
  -6  10   7        4.96       -2.73      6.32 o
  -5  10   7        0.50       -1.29      3.96 o
  -4  10   7       31.44       33.95      3.70 o
  -3  10   7      251.70      255.42      7.12 o
  -2  10   7       99.06      104.68      5.14 o
  -1  10   7     1616.18     1718.04     42.97 o
   0  10   7      837.48      841.21     18.06 o
   1  10   7     1160.60     1156.68     23.82 o
   2  10   7      362.96      374.79     11.27 o
   3  10   7       76.37       85.90      6.51 o
   4  10   7       83.56       78.38      5.89 o
   5  10   7      225.56      215.48      7.76 o
   6  10   7       83.65       75.67     11.49 o
  -6  11   7        1.25       -5.22      7.42 o
  -5  11   7       15.81       16.54      4.69 o
  -4  11   7      957.83      976.37     22.09 o
  -3  11   7       16.32       15.14      3.60 o
  -2  11   7       85.63       67.87      4.17 o
  -1  11   7       65.11       72.09      4.44 o
   0  11   7      516.69      488.51     13.78 o
   1  11   7      445.55      448.24     12.90 o
   2  11   7      140.28      146.71      7.50 o
   3  11   7      310.72      328.08     13.31 o
   4  11   7        4.81        0.17      4.20 o
   5  11   7       30.25       29.30      5.74 o
   6  11   7       29.85       41.97     11.30 o
  -6  12   7       74.05       75.25     15.32 o
  -5  12   7      187.74      184.58     10.97 o
  -4  12   7     1006.94     1122.11     53.18 o
  -3  12   7        4.64        5.27      4.34 o
  -2  12   7       63.56       64.15      4.90 o
  -1  12   7       15.91        3.48      3.22 o
   0  12   7      177.10      170.68      7.96 o
   1  12   7     1185.95     1349.02     30.16 o
   2  12   7       35.24       35.25      5.39 o
   3  12   7      268.48      276.89     12.86 o
   4  12   7        2.23        1.56      4.99 o
   5  12   7        8.83        9.47      5.36 o
   6  12   7       67.18       58.85     10.57 o
  -5  13   7      231.81      228.68     20.93 o
  -4  13   7      234.57      229.64     11.40 o
  -3  13   7        2.89        6.50      3.98 o
  -2  13   7     1420.76     1625.22     67.92 o
  -1  13   7      130.35      162.51      6.59 o
   0  13   7     1153.62     1239.38     24.82 o
   1  13   7     2046.71     2332.16     42.03 o
   2  13   7       41.41       39.21      5.45 o
   3  13   7      526.77      549.58     26.35 o
   4  13   7       68.62       79.57      7.58 o
   5  13   7       72.62       51.08      7.25 o
  -5  14   7       13.72       24.64     11.64 o
  -4  14   7      263.05      240.38     21.72 o
  -3  14   7        3.16       -4.12      6.01 o
  -2  14   7       37.28       24.40      4.57 o
  -1  14   7     2305.01     2636.39     87.64 o
   0  14   7      175.81      186.57      9.37 o
   1  14   7     2774.86     3094.44     59.25 o
   2  14   7       81.16       92.65      7.83 o
   3  14   7        3.47       -0.85      6.11 o
   4  14   7       32.98       24.77      9.21 o
   5  14   7      111.42      118.60     26.90 o
  -4  15   7       50.32       30.18      8.55 o
  -3  15   7      841.88      861.37     49.40 o
  -2  15   7       39.85       49.65     10.09 o
  -1  15   7      290.65      335.89     19.47 o
   0  15   7      116.95      121.07      8.32 o
   1  15   7      311.07      282.68     12.46 o
   2  15   7      292.02      269.43     13.11 o
   3  15   7      125.55      129.52     11.59 o
   4  15   7        0.20        0.76      5.10 o
  -4  16   7       38.70       42.91     17.91 o
  -3  16   7      605.08      674.24     46.34 o
  -2  16   7      972.72     1148.43    152.67 o
  -1  16   7        7.42        0.19      5.97 o
   0  16   7      362.43      353.88     21.71 o
   1  16   7       16.45       18.54      6.78 o
   2  16   7      200.20      191.43     13.86 o
   3  16   7      577.46      632.71     81.45 o
   4  16   7        0.06       -8.89     15.22 o
  -3  17   7       58.45       93.82     18.10 o
  -2  17   7        0.13       -5.37      8.97 o
  -1  17   7       50.51       51.09      9.36 o
   0  17   7       42.37       33.52     13.15 o
   1  17   7      180.17      139.60     14.86 o
   2  17   7       25.85       34.20     11.73 o
   3  17   7       40.62       45.35     12.64 o
  -2  18   7       64.56       94.78     18.74 o
  -1  18   7      243.87      309.56     53.19 o
   0  18   7       61.32       38.95     16.35 o
   1  18   7       34.50       39.94     15.94 o
   2  18   7       10.78       -8.14     14.38 o
  -8   0   8        0.36       18.48     16.50 o
  -7   0   8     1161.21     1520.75     70.99 o
  -6   0   8        4.13        5.32      2.04 o
  -5   0   8     1900.25     1877.25     39.06 o
  -4   0   8      811.52      895.87     19.79 o
  -3   0   8     2432.88     2723.72     80.38 o
  -2   0   8      646.60      665.63     16.57 o
  -1   0   8      274.62      291.32      9.69 o
   0   0   8     1476.76     1393.20     38.02 o
   1   0   8        0.36        2.93      1.42 o
   2   0   8     1330.31     1265.29     36.47 o
   3   0   8      263.29      339.01     15.77 o
   4   0   8      273.69      250.09     16.96 o
   5   0   8      134.06      133.73      6.10 o
   6   0   8      288.38      322.20      9.14 o
   7   0   8     1355.87     1502.37     35.51 o
   8   0   8      138.57      140.50     25.64 o
  -8   1   8       13.04       17.16     12.94 o
  -7   1   8       81.66      115.03     16.08 o
  -6   1   8      235.93      269.85     11.45 o
  -5   1   8      103.33       90.62      3.50 o
  -4   1   8      442.82      410.55      7.91 o
  -3   1   8      830.25      892.36     20.87 o
  -2   1   8      739.44      708.38     12.64 o
  -1   1   8      465.67      492.10      8.64 o
   0   1   8      348.18      369.51      9.10 o
   1   1   8      986.38      901.00     16.48 o
   2   1   8      818.91      817.72     12.48 o
   3   1   8      299.72      278.24      6.65 o
   4   1   8      738.02      680.86     14.75 o
   5   1   8      103.10      103.82      3.95 o
   6   1   8        0.14       -0.06      2.39 o
   7   1   8       84.79       82.30      7.72 o
   8   1   8       20.13       14.11      5.68 o
  -8   2   8       67.33      101.63     19.24 o
  -7   2   8        5.15        6.66      2.78 o
  -6   2   8        5.92        2.55      3.00 o
  -5   2   8      186.94      158.98      4.25 o
  -4   2   8       77.98       52.87      2.75 o
  -3   2   8     1760.48     1780.30     31.10 o
  -2   2   8        0.02       -0.33      1.74 o
  -1   2   8     2577.36     2616.60     46.22 o
   0   2   8     3606.86     4023.18     73.75 o
   1   2   8      256.99      257.14      6.63 o
   2   2   8      363.50      336.67      8.03 o
   3   2   8     1323.71     1315.76     25.53 o
   4   2   8     1616.63     1699.94     24.67 o
   5   2   8       22.61       20.36      2.87 o
   6   2   8      200.95      214.41      5.96 o
   7   2   8       19.17       15.06      6.10 o
   8   2   8       44.61       60.05      6.91 o
  -8   3   8        3.26       -4.90      8.28 o
  -7   3   8        8.76        4.70      3.61 o
  -6   3   8        1.15       -0.97      2.56 o
  -5   3   8        4.91        5.25      1.75 o
  -4   3   8      469.11      465.21      8.73 o
  -3   3   8      153.46      131.13      4.06 o
  -2   3   8      881.00      813.15     13.39 o
  -1   3   8      164.35      181.50      5.74 o
   0   3   8     1097.97     1147.36     22.26 o
   1   3   8     1588.52     1774.84     26.86 o
   2   3   8     1638.53     1914.76     43.09 o
   3   3   8     1565.28     1551.55     26.34 o
   4   3   8       93.64       85.81      3.47 o
   5   3   8      959.66      985.10     16.82 o
   6   3   8       84.17       80.88      4.30 o
   7   3   8      160.06      158.93      8.10 o
   8   3   8        8.19       -2.14      5.73 o
  -7   4   8      361.97      248.53     75.62 o
  -6   4   8       85.03       81.91      6.69 o
  -5   4   8       16.80       14.99      1.95 o
  -4   4   8     1380.94     1459.32     21.22 o
  -3   4   8      829.63      894.92     15.33 o
  -2   4   8     2189.98     2428.85     38.30 o
  -1   4   8     2916.47     2834.57     50.09 o
   0   4   8        0.04        0.33      2.57 o
   1   4   8      851.90      972.28     20.08 o
   2   4   8     1658.12     1702.12     30.01 o
   3   4   8     2498.48     2758.44     42.54 o
   4   4   8      317.21      314.70      6.71 o
   5   4   8       66.43       77.58      3.75 o
   6   4   8       54.23       61.74      4.63 o
   7   4   8        3.19        2.80      4.62 o
  -7   5   8       70.00       64.66      8.06 o
  -6   5   8      349.56      344.37     18.73 o
  -5   5   8       84.31       92.32      3.40 o
  -4   5   8       66.36       58.71      2.64 o
  -3   5   8      311.80      320.88      6.79 o
  -2   5   8      937.42     1025.22     17.87 o
  -1   5   8     4934.54     5236.37     90.01 o
   0   5   8     1277.99     1422.89     40.50 o
   1   5   8     3066.89     3262.44     53.20 o
   2   5   8        0.30       -1.12      2.09 o
   3   5   8      878.31      996.24     16.23 o
   4   5   8      162.55      171.02      5.14 o
   5   5   8        0.18       -1.55      2.21 o
   6   5   8      123.15      112.17      5.24 o
   7   5   8      249.03      250.94     21.41 o
  -7   6   8      283.18      265.72     13.05 o
  -6   6   8       25.51       24.86      5.05 o
  -5   6   8     1124.45     1140.69     17.24 o
  -4   6   8      160.92      163.50      4.81 o
  -3   6   8     2238.07     2328.24     44.19 o
  -2   6   8      603.00      634.55     12.02 o
  -1   6   8      495.43      600.43     12.52 o
   0   6   8       89.64       85.54      4.92 o
   1   6   8      151.77      165.45      6.04 o
   2   6   8       74.28       48.82      3.93 o
   3   6   8       58.86       58.65      3.67 o
   4   6   8      491.60      481.88     12.13 o
   5   6   8       23.06       17.73      3.71 o
   6   6   8        7.11        9.49      3.18 o
   7   6   8        6.88        8.25      7.10 o
  -7   7   8        2.26        6.09      5.24 o
  -6   7   8       38.00       35.40      6.02 o
  -5   7   8      100.36      107.42      5.93 o
  -4   7   8       20.68       25.99      3.09 o
  -3   7   8        8.30        6.47      3.67 o
  -2   7   8      688.57      678.50     16.22 o
  -1   7   8     1307.77     1442.29     23.65 o
   0   7   8      654.95      664.79     12.76 o
   1   7   8      501.23      472.43     12.04 o
   2   7   8        9.98       18.55      4.28 o
   3   7   8       72.44       66.79      4.11 o
   4   7   8        0.98       -1.24      3.07 o
   5   7   8      617.36      615.72     12.26 o
   6   7   8       14.73        7.44      3.26 o
   7   7   8       14.73       20.19      6.92 o
  -7   8   8       47.30       53.37      9.25 o
  -6   8   8        3.01        5.90      5.36 o
  -5   8   8     1724.79     1834.12     33.67 o
  -4   8   8      596.98      599.09     10.85 o
  -3   8   8       10.99        7.23      3.34 o
  -2   8   8        0.29       -1.52      2.26 o
  -1   8   8      167.62      180.59      5.52 o
   0   8   8       12.90        2.66      3.98 o
   1   8   8      433.43      436.60     11.16 o
   2   8   8      789.82      843.88     17.50 o
   3   8   8       53.14       48.30      4.92 o
   4   8   8        4.32        5.23      2.92 o
   5   8   8       17.62       10.61      3.75 o
   6   8   8       71.18       67.27      7.88 o
   7   8   8      108.47       95.30     24.80 o
  -7   9   8       58.85       31.85     10.36 o
  -6   9   8      514.22      519.13     30.54 o
  -5   9   8        1.05        0.91      3.21 o
  -4   9   8      182.09      221.57      8.38 o
  -3   9   8      339.42      353.84      8.74 o
  -2   9   8      299.43      323.08      8.97 o
  -1   9   8      276.42      300.46      8.25 o
   0   9   8     1974.79     2157.04     38.20 o
   1   9   8     3501.97     3706.51     71.88 o
   2   9   8      258.29      263.01     10.72 o
   3   9   8      443.94      469.03     14.40 o
   4   9   8       87.99      101.68      5.98 o
   5   9   8        0.01       -3.44      3.44 o
   6   9   8       33.42       36.19      8.70 o
   7   9   8      108.90       98.80     25.90 o
  -6  10   8       29.58       20.58     10.13 o
  -5  10   8       55.70       53.55      4.76 o
  -4  10   8      193.77      206.30     10.74 o
  -3  10   8       96.57      102.04      5.19 o
  -2  10   8      375.38      399.08      9.53 o
  -1  10   8      434.73      446.90     11.10 o
   0  10   8     1165.40     1254.70     26.09 o
   1  10   8      360.83      358.89     10.82 o
   2  10   8     1831.58     2006.07     39.08 o
   3  10   8     3566.03     3923.01    118.68 o
   4  10   8      287.35      289.47     11.83 o
   5  10   8        0.42       -3.84      3.84 o
   6  10   8       44.80       33.07      6.89 o
  -6  11   8      576.90      629.81     58.26 o
  -5  11   8      215.66      231.02     13.53 o
  -4  11   8        0.42       -3.23      3.23 o
  -3  11   8      155.18      158.48      6.10 o
  -2  11   8      348.38      355.97      9.28 o
  -1  11   8      159.99      158.40      7.11 o
   0  11   8        3.71        2.41      5.13 o
   1  11   8     1088.95     1109.98     23.45 o
   2  11   8       33.78       30.98      5.41 o
   3  11   8     1130.09     1182.35     26.28 o
   4  11   8       85.31       89.42      6.37 o
   5  11   8      496.60      498.68     27.19 o
   6  11   8      147.76      154.71     15.75 o
  -6  12   8       10.27       15.70     10.85 o
  -5  12   8        0.64        2.57      6.59 o
  -4  12   8      553.90      580.43     33.51 o
  -3  12   8      990.86     1047.93     27.70 o
  -2  12   8        3.69        5.57      4.01 o
  -1  12   8     2037.58     2217.44     40.39 o
   0  12   8        8.30        1.40      4.16 o
   1  12   8        8.64        6.79      5.72 o
   2  12   8       48.08       52.98      6.45 o
   3  12   8      322.29      362.64     11.97 o
   4  12   8      770.02      858.66     42.84 o
   5  12   8        2.56        3.11      5.20 o
   6  12   8      335.00      407.18     46.59 o
  -5  13   8      528.85      516.68     44.68 o
  -4  13   8      398.83      405.54     16.41 o
  -3  13   8      686.11      738.67     27.67 o
  -2  13   8     1370.61     1509.34     29.19 o
  -1  13   8      522.24      558.02     19.17 o
   0  13   8        2.85       -0.83      5.78 o
   1  13   8       48.54       47.67      6.74 o
   2  13   8      524.02      583.72     17.48 o
   3  13   8      184.20      200.07     15.81 o
   4  13   8       34.96       25.75      6.39 o
   5  13   8      493.16      593.55     62.66 o
  -5  14   8      261.09      238.55     46.35 o
  -4  14   8      181.45      182.32     12.27 o
  -3  14   8      226.39      267.71     15.94 o
  -2  14   8        0.57       -4.29      4.29 o
  -1  14   8       64.44       81.46      9.10 o
   0  14   8      290.23      289.24     12.42 o
   1  14   8      291.86      275.87     10.69 o
   2  14   8        4.70        0.40      5.94 o
   3  14   8        3.00       -3.35      5.19 o
   4  14   8      180.78      199.47     22.60 o
   5  14   8       77.87       83.35     34.54 o
  -4  15   8      320.82      341.86     20.32 o
  -3  15   8        0.34        1.34      6.08 o
  -2  15   8      161.51      180.06     18.03 o
  -1  15   8        3.75        3.83      5.58 o
   0  15   8       95.96       83.95      9.27 o
   1  15   8      115.38      131.92     10.88 o
   2  15   8      226.30      186.28     12.71 o
   3  15   8      505.61      560.37     58.96 o
   4  15   8       12.58       18.74     11.47 o
  -4  16   8       11.22        6.40     11.51 o
  -3  16   8      111.51      113.33     20.47 o
  -2  16   8        1.54       -3.12      7.46 o
  -1  16   8      168.59      189.26     20.42 o
   0  16   8      397.30      390.51     27.30 o
   1  16   8        4.08       -2.17      7.76 o
   2  16   8       89.03       67.10      9.92 o
   3  16   8        0.19        6.27      8.36 o
  -3  17   8       23.05       51.23     16.63 o
  -2  17   8        0.12       10.68     11.17 o
  -1  17   8       74.42       81.53     18.70 o
   0  17   8       55.22       40.19     11.21 o
   1  17   8      133.68       98.49     15.03 o
   2  17   8       39.55       32.62      9.86 o
   3  17   8        0.00        3.03      9.88 o
  -1  18   8       18.22        1.74     12.32 o
   0  18   8      135.49      117.90     17.73 o
   1  18   8      126.97      101.20     17.22 o
  -8   1   9        0.08        2.08      5.90 o
  -7   1   9       42.46       62.05     13.23 o
  -6   1   9       40.95       33.34      3.89 o
  -5   1   9       16.96       13.98      2.62 o
  -4   1   9       45.66       49.29      3.99 o
  -3   1   9        9.38        3.16      1.80 o
  -2   1   9      244.13      264.91      6.07 o
  -1   1   9     1250.36     1206.82     20.98 o
   0   1   9      569.43      644.22     14.09 o
   1   1   9     1287.22     1309.87     23.35 o
   2   1   9      251.24      222.56      4.80 o
   3   1   9      620.03      607.78     10.20 o
   4   1   9       10.79        7.95      2.51 o
   5   1   9      156.67      164.00      6.08 o
   6   1   9      175.49      174.38      5.39 o
   7   1   9        0.17       -3.16      3.41 o
  -7   2   9        2.42       -1.71      2.61 o
  -6   2   9      114.53       87.58     11.75 o
  -5   2   9       66.76       58.39      3.21 o
  -4   2   9      755.13      773.79     13.51 o
  -3   2   9      801.58      765.77     14.55 o
  -2   2   9       99.22       68.60      2.91 o
  -1   2   9     3874.99     4038.88     76.67 o
   0   2   9    12256.26    12871.39    212.20 o
   1   2   9     1793.81     1836.42     33.26 o
   2   2   9      471.72      457.85     13.42 o
   3   2   9     1344.22     1364.16     29.06 o
   4   2   9      256.18      284.63      7.10 o
   5   2   9      921.43      927.28     15.81 o
   6   2   9       21.24       23.39      3.37 o
   7   2   9       12.04       -0.34      4.63 o
  -7   3   9      271.81      266.36     33.55 o
  -6   3   9      120.22      128.73      7.02 o
  -5   3   9       88.71       96.52      3.32 o
  -4   3   9      345.95      327.89      7.04 o
  -3   3   9     1397.70     1470.54     21.61 o
  -2   3   9     2619.86     2714.08     36.19 o
  -1   3   9      468.19      445.33     10.11 o
   0   3   9      370.54      449.92     10.55 o
   1   3   9      578.95      689.23     20.00 o
   2   3   9     1771.01     1806.66     49.07 o
   3   3   9        2.87        2.79      2.20 o
   4   3   9       16.58       12.25      2.52 o
   5   3   9       71.86       74.81      3.82 o
   6   3   9      562.86      594.15     12.26 o
   7   3   9       16.20       15.47      4.85 o
  -7   4   9       93.67       85.67     18.90 o
  -6   4   9     1307.15     1374.85     39.64 o
  -5   4   9      606.77      613.56     15.50 o
  -4   4   9      764.72      763.10     12.43 o
  -3   4   9      249.33      254.29      6.69 o
  -2   4   9       35.63       30.79      2.84 o
  -1   4   9     1683.85     1804.66     33.77 o
   0   4   9      854.96     1040.40     21.71 o
   1   4   9     4478.48     4826.26     85.73 o
   2   4   9     1154.01     1232.54     30.44 o
   3   4   9     1160.31     1312.02     22.93 o
   4   4   9      648.14      633.99     14.46 o
   5   4   9       68.30       71.45      3.87 o
   6   4   9       10.63        6.70      3.10 o
   7   4   9       13.82       14.42      6.19 o
  -7   5   9       85.80       90.74     17.74 o
  -6   5   9       83.36       84.94      5.37 o
  -5   5   9     1173.15     1174.72     18.73 o
  -4   5   9      197.23      202.26      5.07 o
  -3   5   9      917.44      889.21     15.84 o
  -2   5   9      377.95      434.25      9.51 o
  -1   5   9     1714.02     1896.66     35.66 o
   0   5   9     1208.38     1364.11     27.21 o
   1   5   9       35.73       24.12      4.08 o
   2   5   9     2374.81     2358.47     33.79 o
   3   5   9     2093.51     2221.91     42.46 o
   4   5   9       40.46       36.26      3.33 o
   5   5   9      529.99      563.79     12.16 o
   6   5   9       16.09       21.17      3.87 o
   7   5   9       13.83       12.19      7.76 o
  -7   6   9       25.21       33.34      6.46 o
  -6   6   9       81.20       86.90      8.92 o
  -5   6   9      234.75      230.74      7.13 o
  -4   6   9        3.02        2.53      2.28 o
  -3   6   9      237.87      220.45      6.21 o
  -2   6   9      543.71      513.28     10.60 o
  -1   6   9      165.60      146.37      8.60 o
   0   6   9      140.19      104.31      4.72 o
   1   6   9     1531.10     1449.07     26.41 o
   2   6   9        4.96        6.75      3.26 o
   3   6   9       82.21       84.29      3.83 o
   4   6   9       35.84       30.24      3.53 o
   5   6   9       31.43       41.97      3.54 o
   6   6   9        5.02        9.73      3.93 o
   7   6   9        1.68       10.17      6.16 o
  -7   7   9       14.46        7.83      6.11 o
  -6   7   9       23.39       24.62      6.72 o
  -5   7   9       60.98       56.71      3.20 o
  -4   7   9      463.27      477.84     17.66 o
  -3   7   9     1019.96     1028.43     21.12 o
  -2   7   9      436.24      403.20      9.31 o
  -1   7   9     2280.49     2281.67     38.61 o
   0   7   9       70.14       84.27      4.53 o
   1   7   9        3.61        4.70      3.99 o
   2   7   9       73.74       82.65      6.33 o
   3   7   9     1055.68     1096.04     19.03 o
   4   7   9      160.10      179.67      6.21 o
   5   7   9      103.96       86.62      4.86 o
   6   7   9       79.96       79.85      5.24 o
   7   7   9       97.82      110.28     15.17 o
  -7   8   9      432.85      418.02     55.37 o
  -6   8   9       36.30       28.72      5.85 o
  -5   8   9      144.93      135.86      5.74 o
  -4   8   9      281.04      285.09      7.15 o
  -3   8   9     3408.29     3612.83     56.39 o
  -2   8   9     1307.42     1387.12     23.58 o
  -1   8   9     1613.60     1660.31     29.13 o
   0   8   9     3356.02     3516.91     59.70 o
   1   8   9      992.06     1005.79     20.76 o
   2   8   9       90.53       79.69      5.01 o
   3   8   9       13.96       17.80      3.48 o
   4   8   9      148.76      159.00      6.38 o
   5   8   9     1936.83     2106.29     58.31 o
   6   8   9       34.41       36.39      5.56 o
   7   8   9      229.60      242.24     14.32 o
  -6   9   9       19.16       23.30      5.87 o
  -5   9   9      128.65      122.40      6.11 o
  -4   9   9       32.56       32.11      4.12 o
  -3   9   9      595.21      614.76     18.51 o
  -2   9   9      452.96      452.10     10.67 o
  -1   9   9      669.49      615.45     13.87 o
   0   9   9      195.08      190.85      7.01 o
   1   9   9      287.75      264.34      9.85 o
   2   9   9     1274.37     1320.53     33.82 o
   3   9   9       24.76       17.64      4.17 o
   4   9   9      354.82      345.08     13.98 o
   5   9   9        1.24       -3.46      3.82 o
   6   9   9       39.26       46.21      8.86 o
  -6  10   9       97.95       97.03     20.11 o
  -5  10   9        4.95       -1.42      4.02 o
  -4  10   9      772.39      861.69     26.12 o
  -3  10   9        4.21        5.32      3.24 o
  -2  10   9       66.73       47.45      4.56 o
  -1  10   9     1366.97     1396.79     24.93 o
   0  10   9      324.31      338.49     10.71 o
   1  10   9     1986.98     2106.33     40.26 o
   2  10   9     3009.77     3163.00     58.10 o
   3  10   9     2175.90     2374.67     52.56 o
   4  10   9      163.01      170.64     12.12 o
   5  10   9      210.72      187.21      9.10 o
   6  10   9        4.60        8.78      9.47 o
  -6  11   9       15.60       24.70     21.11 o
  -5  11   9       31.81       29.00      6.96 o
  -4  11   9        0.09       -2.31      3.78 o
  -3  11   9       82.11       94.56      7.06 o
  -2  11   9       22.93       18.62      4.10 o
  -1  11   9       39.64       35.22      3.80 o
   0  11   9     1025.20     1091.50     24.52 o
   1  11   9      385.53      376.27     11.87 o
   2  11   9      741.73      754.22     19.32 o
   3  11   9      382.02      398.91     15.31 o
   4  11   9       50.82       59.51      5.59 o
   5  11   9      104.54       99.57      8.14 o
   6  11   9      199.96      165.91     22.95 o
  -6  12   9       25.82       32.54     15.73 o
  -5  12   9       11.03        4.94      7.16 o
  -4  12   9      374.67      393.07     12.49 o
  -3  12   9      279.45      277.96      8.51 o
  -2  12   9        5.41        4.42      4.79 o
  -1  12   9      173.88      187.03      7.55 o
   0  12   9        6.50       11.28      4.99 o
   1  12   9     1766.57     1982.20     40.81 o
   2  12   9      309.02      316.20     12.00 o
   3  12   9     1783.64     1960.95     67.10 o
   4  12   9      772.58      786.48     25.94 o
   5  12   9       93.11       77.15     10.00 o
  -5  13   9        2.00        2.87      7.59 o
  -4  13   9        1.85       -3.48      5.34 o
  -3  13   9      342.47      377.10     12.77 o
  -2  13   9       76.10       77.51      7.97 o
  -1  13   9       84.19       69.96      5.63 o
   0  13   9      367.44      386.93     14.47 o
   1  13   9       62.32       61.51      6.80 o
   2  13   9       24.67       16.35      5.65 o
   3  13   9      781.38      861.94     56.44 o
   4  13   9      106.16      101.90     11.02 o
   5  13   9       63.36       43.72     10.77 o
  -5  14   9        5.41       -6.05      8.53 o
  -4  14   9       80.48       98.09     19.73 o
  -3  14   9      228.44      237.71     20.92 o
  -2  14   9       71.06       62.46      6.38 o
  -1  14   9      222.21      224.57      8.97 o
   0  14   9       62.97       63.32      7.54 o
   1  14   9      559.56      593.55     21.58 o
   2  14   9      314.66      348.68     18.64 o
   3  14   9      160.49      163.44     14.93 o
   4  14   9        6.75       11.06      6.98 o
   5  14   9       94.36       81.03     15.82 o
  -4  15   9      178.48      183.03     16.68 o
  -3  15   9        8.92        8.02      7.71 o
  -2  15   9       81.70      101.52      8.15 o
  -1  15   9        0.45       -1.30      8.28 o
   0  15   9      138.35      155.68     11.59 o
   1  15   9       38.27       29.34      8.70 o
   2  15   9      816.04      823.67     58.60 o
   3  15   9      366.12      374.40     28.08 o
   4  15   9        9.55       -0.59     10.67 o
  -3  16   9     1015.61     1153.83    151.19 o
  -2  16   9      135.39      150.73     11.41 o
  -1  16   9       23.42       22.52      6.81 o
   0  16   9      137.74      167.58     28.47 o
   1  16   9       37.45       21.98      8.03 o
   2  16   9       30.03       11.91      9.19 o
   3  16   9      133.92      108.08     16.29 o
  -2  17   9       45.19       40.43      9.16 o
  -1  17   9      701.38      734.21     59.47 o
   0  17   9      116.52       88.87     12.73 o
   1  17   9      232.99      222.65     20.67 o
   2  17   9       29.96       15.34     10.52 o
   0  18   9      118.66      131.55     27.51 o
  -7   0  10       68.85       95.81     16.82 o
  -6   0  10      313.28      271.14     23.89 o
  -5   0  10     1582.13     1751.84     66.42 o
  -4   0  10      137.24      151.50     14.20 o
  -3   0  10     4922.64     5017.36    126.54 o
  -2   0  10     6717.15     7550.31    184.87 o
  -1   0  10      959.81     1108.27     30.34 o
   0   0  10      171.32      179.35     10.54 o
   1   0  10     2323.92     2634.34     98.38 o
   2   0  10     3655.88     3657.29     66.29 o
   3   0  10       82.41       76.92      4.98 o
   4   0  10     2138.99     2096.60     50.94 o
   5   0  10       49.44       52.38      5.17 o
   6   0  10      280.13      285.36      9.82 o
   7   0  10       67.04       77.23      8.74 o
  -7   1  10      107.17      131.24     11.49 o
  -6   1  10       89.59       76.96      3.82 o
  -5   1  10      822.26      880.94     21.28 o
  -4   1  10     3923.90     4279.87     73.36 o
  -3   1  10      600.06      588.96     10.97 o
  -2   1  10       35.06       24.26      2.58 o
  -1   1  10      962.03      986.25     17.28 o
   0   1  10     2824.86     3052.75     53.96 o
   1   1  10      579.59      610.38     12.43 o
   2   1  10       23.67       15.14      2.36 o
   3   1  10       22.67       17.13      3.08 o
   4   1  10      402.57      373.37      8.70 o
   5   1  10      178.05      188.07      5.57 o
   6   1  10        8.22        9.41      3.51 o
   7   1  10       74.99       67.98      6.63 o
  -7   2  10      178.90      198.71     23.02 o
  -6   2  10       77.15       82.88      3.83 o
  -5   2  10       27.83       29.22      3.33 o
  -4   2  10        2.82        3.98      2.23 o
  -3   2  10       20.03       21.87      2.23 o
  -2   2  10      443.15      420.59      7.93 o
  -1   2  10     2597.80     2879.98     46.02 o
   0   2  10        1.47       -2.95      2.95 o
   1   2  10     1683.95     1763.34     32.40 o
   2   2  10        1.20        1.05      2.25 o
   3   2  10      283.07      289.15     11.14 o
   4   2  10      206.55      214.84      6.03 o
   5   2  10      293.96      298.52     10.16 o
   6   2  10      165.55      162.86      5.87 o
   7   2  10      291.65      286.33     16.32 o
  -7   3  10      114.64      140.06     19.67 o
  -6   3  10      483.87      472.22     12.86 o
  -5   3  10       24.76       29.48      3.00 o
  -4   3  10     1248.73     1309.15     20.80 o
  -3   3  10      306.71      317.71      6.67 o
  -2   3  10      702.29      754.36     14.96 o
  -1   3  10      327.03      309.99      8.11 o
   0   3  10      435.66      361.76     12.44 o
   1   3  10     1648.23     1842.40     60.84 o
   2   3  10      622.79      507.10     13.82 o
   3   3  10       86.96       90.56      4.88 o
   4   3  10        3.63        1.85      2.74 o
   5   3  10      285.29      323.47      7.98 o
   6   3  10       71.06       70.49      4.82 o
   7   3  10        4.15       -2.19      6.52 o
  -7   4  10       23.91       24.75     10.01 o
  -6   4  10        0.12        0.42      1.95 o
  -5   4  10       23.03       26.42      2.72 o
  -4   4  10      175.25      176.16      5.32 o
  -3   4  10       94.15       90.79      3.80 o
  -2   4  10       70.22      100.22      4.38 o
  -1   4  10     2001.13     1975.76     38.42 o
   0   4  10      149.58      130.06      7.41 o
   1   4  10       21.74        6.58      1.56 o
   2   4  10      506.96      554.65     12.80 o
   3   4  10       26.70       26.07      3.08 o
   4   4  10       98.90      100.31      4.38 o
   5   4  10      113.59      100.82      4.45 o
   6   4  10      181.94      180.40      7.68 o
   7   4  10       56.48       47.34      9.19 o
  -7   5  10       12.13       15.56      5.81 o
  -6   5  10      489.05      459.28     25.48 o
  -5   5  10        5.58        2.50      2.05 o
  -4   5  10      697.76      700.67     15.09 o
  -3   5  10      994.75     1086.59     18.55 o
  -2   5  10      258.12      269.14      7.54 o
  -1   5  10        3.03        8.99      4.34 o
   0   5  10     1196.72     1280.22     26.63 o
   1   5  10      671.50      771.37     18.81 o
   2   5  10      294.72      265.83      6.98 o
   3   5  10        6.02        3.76      2.58 o
   4   5  10        2.11        3.28      2.83 o
   5   5  10       33.00       32.39      3.39 o
   6   5  10      518.23      515.00     18.80 o
   7   5  10        0.09       -0.99      4.64 o
  -7   6  10      243.89      249.58     50.75 o
  -6   6  10      257.97      263.23     13.51 o
  -5   6  10      624.57      654.80     13.77 o
  -4   6  10       13.42       13.35      2.81 o
  -3   6  10      184.38      162.12      5.18 o
  -2   6  10        0.41       -1.87      2.86 o
  -1   6  10      335.33      349.99     10.28 o
   0   6  10      394.14      399.34     12.67 o
   1   6  10      101.25       92.63      4.85 o
   2   6  10      473.14      453.37     11.52 o
   3   6  10        0.02       -0.70      2.69 o
   4   6  10      465.94      505.21     13.68 o
   5   6  10      263.18      243.65      7.99 o
   6   6  10       94.19       82.92      5.38 o
   7   6  10       16.14       20.89      7.06 o
  -7   7  10       27.18       22.29      7.37 o
  -6   7  10       34.57       36.19      5.55 o
  -5   7  10      358.74      345.70     10.14 o
  -4   7  10      240.92      244.95      6.82 o
  -3   7  10        0.50        2.18      3.27 o
  -2   7  10       44.69       42.71      3.36 o
  -1   7  10     2401.07     2459.06     41.65 o
   0   7  10      605.27      612.77     17.04 o
   1   7  10      151.31      137.90      6.78 o
   2   7  10      312.18      278.65     10.00 o
   3   7  10       10.63        7.77      3.42 o
   4   7  10      226.05      246.38      8.97 o
   5   7  10       92.25       78.41      4.70 o
   6   7  10       20.38       18.36      4.62 o
   7   7  10       22.46       29.33      7.65 o
  -7   8  10        6.34       10.70      8.66 o
  -6   8  10       57.48       66.76      7.27 o
  -5   8  10       32.81       40.48      4.15 o
  -4   8  10      155.85      160.84      5.95 o
  -3   8  10       17.11        7.57      3.62 o
  -2   8  10       22.23       15.40      3.00 o
  -1   8  10      418.57      424.52     15.89 o
   0   8  10      321.69      355.01     10.71 o
   1   8  10       76.77       75.92      5.33 o
   2   8  10        0.06       -0.21      4.30 o
   3   8  10       16.28       11.69      4.76 o
   4   8  10      246.81      268.73      8.93 o
   5   8  10       40.17       30.45      4.95 o
   6   8  10        0.13       -2.52      5.63 o
   7   8  10       20.39       13.21      8.35 o
  -6   9  10      198.85      194.87     28.49 o
  -5   9  10       29.71       30.45      3.90 o
  -4   9  10      452.35      489.58     11.53 o
  -3   9  10      697.38      721.38     17.17 o
  -2   9  10     1289.13     1319.97     26.42 o
  -1   9  10       15.08       17.64      6.42 o
   0   9  10        1.85        4.78      3.38 o
   1   9  10      779.93      774.87     17.91 o
   2   9  10      226.08      253.24      9.17 o
   3   9  10      349.27      402.39     12.61 o
   4   9  10      193.68      197.32     10.71 o
   5   9  10        3.40       -0.93      4.64 o
   6   9  10      286.02      275.82     38.64 o
  -6  10  10      105.69      123.43     27.81 o
  -5  10  10     1628.35     1789.82     71.59 o
  -4  10  10        3.54        0.70      4.17 o
  -3  10  10     2635.67     2887.64     46.40 o
  -2  10  10      358.70      394.11     10.82 o
  -1  10  10      801.06      793.52     29.70 o
   0  10  10      230.82      250.71      8.28 o
   1  10  10     1007.37     1112.95     27.23 o
   2  10  10     5377.47     5969.95    100.76 o
   3  10  10      979.93     1064.16     33.73 o
   4  10  10      136.90      124.23      9.80 o
   5  10  10      239.10      234.00     10.29 o
   6  10  10       30.51       51.94      9.60 o
  -6  11  10       27.82       26.05      9.69 o
  -5  11  10       35.32       26.56      5.59 o
  -4  11  10      580.13      578.35     19.10 o
  -3  11  10      211.46      209.38      7.58 o
  -2  11  10      401.64      378.02     10.98 o
  -1  11  10        5.28        6.55      3.58 o
   0  11  10      407.90      444.98     12.25 o
   1  11  10      478.94      497.22     14.26 o
   2  11  10       52.69       30.40      6.54 o
   3  11  10       13.36        7.92      5.15 o
   4  11  10       74.21       66.26      6.25 o
   5  11  10       19.86       11.99      5.90 o
   6  11  10       20.05        9.85     11.52 o
  -5  12  10       15.28        6.25      7.48 o
  -4  12  10       17.46        7.43      5.96 o
  -3  12  10       66.67       56.25      5.06 o
  -2  12  10      474.97      488.15     16.38 o
  -1  12  10     1409.13     1538.02     35.50 o
   0  12  10      242.01      244.56     13.23 o
   1  12  10       69.40       63.54      8.49 o
   2  12  10      413.37      415.74     13.92 o
   3  12  10      309.67      326.31     17.44 o
   4  12  10      143.79      167.08      9.18 o
   5  12  10       11.36       12.33      7.97 o
  -5  13  10       10.38       -2.75      7.93 o
  -4  13  10      334.23      316.17     13.11 o
  -3  13  10      300.66      317.72     12.07 o
  -2  13  10       15.79       11.70      4.04 o
  -1  13  10      465.91      493.79     14.25 o
   0  13  10      191.58      190.60      8.70 o
   1  13  10       55.28       53.57      6.19 o
   2  13  10      457.89      458.64     17.86 o
   3  13  10        5.75        2.91      6.70 o
   4  13  10        3.28        6.97      6.46 o
   5  13  10       24.82       19.24      9.12 o
  -4  14  10        9.82        9.15      7.06 o
  -3  14  10      120.89      122.58      8.71 o
  -2  14  10       23.22       17.34      5.98 o
  -1  14  10       46.80       31.91      6.10 o
   0  14  10       39.33       45.92      5.22 o
   1  14  10        5.05       18.61     14.85 o
   2  14  10       24.24       15.41      7.01 o
   3  14  10       95.15      106.96      9.51 o
   4  14  10       82.85       85.71      9.84 o
  -4  15  10      567.26      673.27     51.17 o
  -3  15  10       51.67       44.96      8.54 o
  -2  15  10      125.94      124.92      9.66 o
  -1  15  10       53.32       53.94      7.38 o
   0  15  10       46.19       55.75      8.86 o
   1  15  10       55.08       66.73      8.85 o
   2  15  10        7.39       -2.45      8.83 o
   3  15  10      152.03      152.39     17.52 o
   4  15  10      432.27      606.80    114.29 o
  -3  16  10      308.37      418.59     34.15 o
  -2  16  10        6.50       -3.39      7.12 o
  -1  16  10      243.19      250.80     15.85 o
   0  16  10        0.83        8.51      5.83 o
   1  16  10        1.04        0.28      7.82 o
   2  16  10      405.13      367.45     29.14 o
   3  16  10        1.25       -3.92      8.55 o
  -2  17  10        6.76        9.53     13.43 o
  -1  17  10       34.40       29.03      9.04 o
   0  17  10        2.25       17.28     11.48 o
   1  17  10       62.09       10.82     11.40 o
   2  17  10        0.24       -8.97     13.87 o
  -7   1  11       57.08       63.10      6.48 o
  -6   1  11      494.16      500.46     15.48 o
  -5   1  11      176.25      170.55      7.16 o
  -4   1  11      303.75      318.26      8.42 o
  -3   1  11        2.98        4.45      2.80 o
  -2   1  11      985.53     1015.99     18.71 o
  -1   1  11      429.10      418.42      8.59 o
   0   1  11     1193.94     1249.87     24.74 o
   1   1  11     4340.11     4870.39     77.31 o
   2   1  11        2.38        4.57      2.15 o
   3   1  11      848.42      888.13     14.34 o
   4   1  11       12.74       11.66      3.21 o
   5   1  11      125.95      132.53      5.16 o
   6   1  11      195.16      195.54      6.26 o
   7   1  11      109.71      115.68      7.34 o
  -7   2  11        0.64       -5.26      5.43 o
  -6   2  11      321.89      365.97     26.96 o
  -5   2  11       38.45       45.21      3.31 o
  -4   2  11        3.92        5.98      2.56 o
  -3   2  11       86.98       81.33      4.29 o
  -2   2  11     1902.93     1891.87     29.26 o
  -1   2  11     3762.91     4071.35     63.80 o
   0   2  11       97.62      132.28      6.31 o
   1   2  11      664.02      664.74     21.00 o
   2   2  11        3.35        0.69      4.05 o
   3   2  11      182.84      173.47      7.87 o
   4   2  11       26.97       21.96      3.14 o
   5   2  11      135.67      139.11      5.62 o
   6   2  11       28.06       28.59      4.74 o
   7   2  11        0.29       -4.93      4.93 o
  -7   3  11      274.48      257.99     24.59 o
  -6   3  11      519.80      523.52     22.66 o
  -5   3  11       36.31       34.34      4.66 o
  -4   3  11        2.54        4.71      2.67 o
  -3   3  11     1075.29     1114.65     23.03 o
  -2   3  11      559.31      541.66     13.68 o
  -1   3  11      182.22      235.27      8.88 o
   0   3  11      267.33      401.60      8.48 o
   1   3  11      439.63      448.26     12.81 o
   2   3  11       90.16       89.98      5.00 o
   3   3  11       16.28       17.39      2.80 o
   4   3  11       16.84       22.06      3.41 o
   5   3  11       54.18       55.11      4.59 o
   6   3  11        0.13       -2.24      4.11 o
   7   3  11        6.12       -2.32      5.81 o
  -7   4  11        1.25        2.54      6.05 o
  -6   4  11        1.02        1.05      3.43 o
  -5   4  11      581.15      591.90     12.13 o
  -4   4  11     2296.04     2367.55     54.02 o
  -3   4  11      111.24      110.64      4.72 o
  -2   4  11     2162.03     2149.80     35.62 o
  -1   4  11       15.39       14.38      3.88 o
   0   4  11      187.35      159.00      6.81 o
   1   4  11       32.48       31.58      3.01 o
   2   4  11      120.09      102.14      3.93 o
   3   4  11       24.72       26.28      3.67 o
   4   4  11      605.93      612.00     10.94 o
   5   4  11      487.06      514.59     11.06 o
   6   4  11      186.45      183.95      8.22 o
   7   4  11      118.10      129.15     13.22 o
  -7   5  11       77.07       81.23      9.69 o
  -6   5  11       38.27       39.02      3.89 o
  -5   5  11      275.41      269.30      8.44 o
  -4   5  11     1438.53     1580.06     27.02 o
  -3   5  11      904.35      965.02     17.66 o
  -2   5  11      244.67      274.75      9.40 o
  -1   5  11      219.45      231.89      7.77 o
   0   5  11      125.72      115.66      6.86 o
   1   5  11      528.33      579.10     15.24 o
   2   5  11      277.09      287.88      7.29 o
   3   5  11      318.30      333.17      8.81 o
   4   5  11     1480.72     1579.23     30.07 o
   5   5  11      129.36      129.54      5.21 o
   6   5  11      294.76      272.88      9.34 o
   7   5  11      107.91      113.08      8.87 o
  -7   6  11       14.31       10.40      8.13 o
  -6   6  11       10.52       11.09      3.59 o
  -5   6  11      293.28      308.36     11.59 o
  -4   6  11       51.10       35.00      2.99 o
  -3   6  11      204.87      200.39      5.75 o
  -2   6  11      567.65      566.64     14.65 o
  -1   6  11        2.84        2.62      3.59 o
   0   6  11      650.21      753.67     18.07 o
   1   6  11      223.23      233.30      9.37 o
   2   6  11      534.14      582.12     16.19 o
   3   6  11     1189.74     1301.92     20.85 o
   4   6  11       77.19       81.52      4.55 o
   5   6  11      160.19      168.35      6.49 o
   6   6  11       68.05       60.35      4.96 o
   7   6  11        0.24       -1.16      6.81 o
  -7   7  11      166.71      153.70     30.60 o
  -6   7  11       19.42       14.35      3.44 o
  -5   7  11      238.63      231.60      7.15 o
  -4   7  11       15.42       14.38      3.17 o
  -3   7  11      220.33      227.71      6.96 o
  -2   7  11      370.28      340.17      9.78 o
  -1   7  11       38.12       25.37      4.41 o
   0   7  11     1995.37     2097.73     38.19 o
   1   7  11      954.13     1028.02     22.01 o
   2   7  11        1.03        6.17      3.66 o
   3   7  11     1060.20     1093.74     22.50 o
   4   7  11       40.10       42.99      3.86 o
   5   7  11      160.59      140.71      7.78 o
   6   7  11      332.46      307.22     25.45 o
   7   7  11       20.61        5.47      4.99 o
  -6   8  11       79.42       89.13     12.14 o
  -5   8  11      369.61      384.35     12.58 o
  -4   8  11       19.74       19.95      3.86 o
  -3   8  11     1683.99     1787.74     32.56 o
  -2   8  11      253.33      237.65      7.45 o
  -1   8  11     1569.95     1646.15     33.27 o
   0   8  11     1346.45     1313.88     26.93 o
   1   8  11      730.44      728.54     17.49 o
   2   8  11      688.25      683.03     16.48 o
   3   8  11     1215.70     1301.09     23.96 o
   4   8  11      360.79      354.02     10.23 o
   5   8  11       51.32       38.18      4.68 o
   6   8  11      135.30      133.73     21.63 o
  -6   9  11       29.51       30.18      7.89 o
  -5   9  11       18.47       21.47      4.37 o
  -4   9  11        4.43        1.85      3.58 o
  -3   9  11      224.58      234.36      7.62 o
  -2   9  11      361.41      370.08     10.64 o
  -1   9  11     1351.06     1497.63     30.85 o
   0   9  11       79.87       77.72      6.82 o
   1   9  11      278.81      293.19     11.51 o
   2   9  11      196.46      197.54      8.44 o
   3   9  11       73.33       79.76      5.31 o
   4   9  11       64.69       53.61      6.74 o
   5   9  11       60.54       51.63      6.49 o
   6   9  11       23.28        9.51     12.51 o
  -6  10  11       97.83       83.63     13.06 o
  -5  10  11       98.92       82.07      6.81 o
  -4  10  11      627.64      630.07     18.16 o
  -3  10  11       36.56       37.20      4.42 o
  -2  10  11      342.69      312.06      9.55 o
  -1  10  11      404.14      396.58     20.32 o
   0  10  11      992.86     1015.78     23.06 o
   1  10  11      860.71      885.19     20.79 o
   2  10  11       33.07       24.26      5.93 o
   3  10  11      380.14      379.25     15.72 o
   4  10  11      176.07      171.68     11.45 o
   5  10  11      444.63      430.12     25.67 o
   6  10  11        1.06       -3.02      8.98 o
  -5  11  11        2.83       -2.91      3.90 o
  -4  11  11        8.69        9.14      5.11 o
  -3  11  11       27.88       35.98      4.46 o
  -2  11  11       55.68       45.57      5.22 o
  -1  11  11      778.07      739.32     38.55 o
   0  11  11       63.15       58.10      4.34 o
   1  11  11       54.80       64.27      6.57 o
   2  11  11      101.07      110.86      7.78 o
   3  11  11        1.21       -2.26      6.89 o
   4  11  11      516.09      609.60     29.62 o
   5  11  11      152.19      119.05     14.52 o
  -5  12  11       66.56       51.76     10.94 o
  -4  12  11       82.65       72.99      6.66 o
  -3  12  11      731.47      785.10     22.07 o
  -2  12  11       60.23       44.75      5.28 o
  -1  12  11       74.04       62.23      8.24 o
   0  12  11      162.39      172.09      8.05 o
   1  12  11      649.63      636.30     18.41 o
   2  12  11       43.57       23.88      6.63 o
   3  12  11      118.15      108.36      7.47 o
   4  12  11        3.12        3.47      5.22 o
   5  12  11        6.34       -3.40      6.63 o
  -5  13  11        0.16        1.92      9.66 o
  -4  13  11       70.77       74.25     10.02 o
  -3  13  11       22.87       15.58      4.73 o
  -2  13  11      261.80      241.25     10.31 o
  -1  13  11      129.30      105.67      6.42 o
   0  13  11        6.79       10.91      4.57 o
   1  13  11      675.97      724.49     22.90 o
   2  13  11      231.46      227.03     11.41 o
   3  13  11       58.53       58.96      7.03 o
   4  13  11      394.68      401.76     34.99 o
   5  13  11        0.11       -2.35      5.71 o
  -4  14  11       17.94       23.17     10.77 o
  -3  14  11       34.94       23.94      6.36 o
  -2  14  11      163.01      169.06      9.66 o
  -1  14  11        9.90        5.57      5.35 o
   0  14  11       21.33       20.86      5.08 o
   1  14  11      318.62      309.86     16.04 o
   2  14  11       33.18       34.70      8.42 o
   3  14  11        6.60       17.29      7.21 o
   4  14  11      284.31      288.55     56.60 o
  -3  15  11      654.28      698.78     51.86 o
  -2  15  11       24.94       31.65      7.43 o
  -1  15  11       56.19       58.73     12.25 o
   0  15  11      299.03      303.27     20.09 o
   1  15  11       46.05       29.48      8.80 o
   2  15  11        1.48       -4.49      8.33 o
   3  15  11      118.36      118.73     25.29 o
  -3  16  11        0.35        4.64     10.20 o
  -2  16  11       12.82       11.92      9.27 o
  -1  16  11       63.68       64.05     10.81 o
   0  16  11       38.27       13.49     14.14 o
   1  16  11       26.40       32.20     10.92 o
   2  16  11      115.16       97.45     11.33 o
   3  16  11        4.92        6.54     14.01 o
  -1  17  11      408.57      351.63     32.00 o
   0  17  11       10.23        2.77     13.06 o
   1  17  11      141.53      170.67     28.17 o
  -7   0  12        3.67        6.40      4.48 o
  -6   0  12       37.00       24.82      7.96 o
  -5   0  12     1541.89     1461.20     47.79 o
  -4   0  12       53.98       60.46      6.65 o
  -3   0  12     4522.32     4839.10    122.99 o
  -2   0  12      430.55      404.75     14.40 o
  -1   0  12     5035.18     5212.68    131.61 o
   0   0  12     1816.91     2323.56     61.18 o
   1   0  12     4702.47     5308.76    130.28 o
   2   0  12      170.31      166.37      6.30 o
   3   0  12      108.94      121.19      5.44 o
   4   0  12      321.19      344.59     10.73 o
   5   0  12      611.67      669.74     18.04 o
   6   0  12       60.89       54.95      7.06 o
   7   0  12       53.61       47.09      9.35 o
  -7   1  12        1.27       -3.39      3.74 o
  -6   1  12        9.61        9.03      3.58 o
  -5   1  12      878.23      926.33     26.98 o
  -4   1  12       86.50       99.99      4.86 o
  -3   1  12       69.27       78.81      5.14 o
  -2   1  12     1486.07     1411.84     28.23 o
  -1   1  12        2.61        3.89      1.79 o
   0   1  12      145.25      130.02      6.04 o
   1   1  12     1115.87     1098.39     22.67 o
   2   1  12       52.51       45.39      3.17 o
   3   1  12       67.93       62.76      4.07 o
   4   1  12        6.07        1.94      2.68 o
   5   1  12      152.87      152.03      5.87 o
   6   1  12      205.53      212.04      7.83 o
   7   1  12      128.89      137.57     14.37 o
  -7   2  12      448.89      467.06     62.80 o
  -6   2  12       36.13       29.95      4.92 o
  -5   2  12      590.98      604.14     14.15 o
  -4   2  12      180.25      163.30      5.76 o
  -3   2  12     1318.62     1399.40     24.38 o
  -2   2  12      371.30      386.18      9.54 o
  -1   2  12      171.95      195.41      5.87 o
   0   2  12     4011.08     4353.27     78.33 o
   1   2  12      250.97      280.56      8.05 o
   2   2  12     2480.99     2661.45     52.07 o
   3   2  12      945.43      931.32     16.91 o
   4   2  12       83.11       78.24      4.11 o
   5   2  12        6.69        9.03      3.22 o
   6   2  12      200.73      188.32      7.62 o
   7   2  12       53.57       53.33      7.97 o
  -7   3  12        0.00        3.46      7.45 o
  -6   3  12      433.26      467.32     15.15 o
  -5   3  12       52.96       43.60      3.72 o
  -4   3  12      375.58      401.04     10.45 o
  -3   3  12       23.67       18.71      2.99 o
  -2   3  12      309.41      313.52      7.24 o
  -1   3  12      306.25      341.02      9.77 o
   0   3  12       67.34       72.69      6.73 o
   1   3  12      140.24      101.76      4.38 o
   2   3  12      911.91      936.08     25.48 o
   3   3  12      146.69      129.10      7.37 o
   4   3  12       36.86       45.35      4.26 o
   5   3  12       12.83       13.28      3.82 o
   6   3  12      188.07      161.02      7.33 o
   7   3  12       20.34        6.23      6.95 o
  -7   4  12       45.99       27.17      8.31 o
  -6   4  12      100.46      106.37      6.45 o
  -5   4  12       29.01       19.51      2.76 o
  -4   4  12       91.51       79.96      3.96 o
  -3   4  12       11.11        6.73      2.87 o
  -2   4  12       32.44       34.99      2.92 o
  -1   4  12        2.57       -1.75      4.42 o
   0   4  12      328.10      337.51     10.64 o
   1   4  12      612.99      696.10     17.98 o
   2   4  12      123.65      149.53      4.98 o
   3   4  12      942.14      984.76     20.02 o
   4   4  12       36.74       32.45      4.04 o
   5   4  12        5.26        3.20      3.67 o
   6   4  12       97.98       88.70      6.14 o
   7   4  12       39.83       45.58      8.80 o
  -7   5  12       20.08       11.29      6.95 o
  -6   5  12        1.60        5.29      3.13 o
  -5   5  12        0.82        7.43      2.68 o
  -4   5  12      110.61      109.80      4.97 o
  -3   5  12      143.71      160.46      5.13 o
  -2   5  12       18.11        9.83      3.75 o
  -1   5  12      378.05      351.51     10.85 o
   0   5  12      387.03      357.34     10.47 o
   1   5  12       73.31       98.15      9.91 o
   2   5  12      375.15      383.93      9.29 o
   3   5  12      520.93      540.40     13.46 o
   4   5  12      114.17      106.44      5.02 o
   5   5  12       19.97       15.75      3.63 o
   6   5  12       21.27       15.91      5.28 o
   7   5  12       29.92       34.62      7.56 o
  -7   6  12      406.63      390.12     50.90 o
  -6   6  12        5.00        6.04      3.45 o
  -5   6  12      950.82     1026.90     27.69 o
  -4   6  12      251.89      252.12      6.64 o
  -3   6  12      477.90      484.97     10.45 o
  -2   6  12      257.00      272.35      9.84 o
  -1   6  12      412.45      386.09     12.02 o
   0   6  12      471.67      461.06     13.84 o
   1   6  12      921.51     1078.48     26.29 o
   2   6  12      320.37      329.74      9.55 o
   3   6  12     2443.18     2651.43     40.67 o
   4   6  12      466.37      526.89     17.21 o
   5   6  12      282.38      270.35      9.39 o
   6   6  12       15.87       11.37      5.56 o
   7   6  12       28.68       28.99     13.67 o
  -6   7  12      357.50      331.14     23.72 o
  -5   7  12      626.89      663.78     17.29 o
  -4   7  12       33.45       25.21      3.72 o
  -3   7  12       41.97       37.52      4.19 o
  -2   7  12        3.58        7.17      2.90 o
  -1   7  12      233.29      235.08      8.93 o
   0   7  12      262.90      248.29     10.39 o
   1   7  12      110.55      106.54      9.08 o
   2   7  12        0.09       -0.31      3.15 o
   3   7  12     1801.07     1821.11     52.45 o
   4   7  12       72.88       71.56      5.32 o
   5   7  12       87.18       77.30      5.00 o
   6   7  12      212.94      189.95     16.62 o
  -6   8  12       30.10       28.68      5.73 o
  -5   8  12      104.55       82.14      5.03 o
  -4   8  12      117.80      119.02      6.02 o
  -3   8  12     1679.92     1799.86     33.29 o
  -2   8  12      624.89      700.14     17.72 o
  -1   8  12      115.56       93.49      6.67 o
   0   8  12        0.39        3.29      4.34 o
   1   8  12     1323.20     1377.79     29.84 o
   2   8  12      564.62      599.87     16.24 o
   3   8  12      229.57      237.66      7.90 o
   4   8  12      292.84      305.24      9.33 o
   5   8  12        2.45        2.94      4.02 o
   6   8  12       13.66       10.34      6.67 o
  -6   9  12        5.06       -1.73      5.02 o
  -5   9  12        1.47        3.56      4.21 o
  -4   9  12      487.95      506.89     16.90 o
  -3   9  12        0.59       -0.06      3.97 o
  -2   9  12      135.06      127.20      6.11 o
  -1   9  12        7.26        7.45      4.19 o
   0   9  12      181.84      165.63      7.99 o
   1   9  12       54.92       57.19      6.00 o
   2   9  12      124.11      120.15      8.04 o
   3   9  12      148.56      145.89      9.14 o
   4   9  12       39.77       32.30      5.44 o
   5   9  12      273.16      270.51     14.93 o
   6   9  12       91.87       90.66     14.50 o
  -6  10  12        7.04        8.19      8.24 o
  -5  10  12      439.59      493.05     30.00 o
  -4  10  12        3.75        0.96      3.76 o
  -3  10  12        0.13        0.60      3.54 o
  -2  10  12       79.12       73.43      5.42 o
  -1  10  12        1.34        2.50      4.13 o
   0  10  12       38.70       36.77      5.69 o
   1  10  12        1.09       -2.94      5.83 o
   2  10  12      211.43      218.17     10.40 o
   3  10  12       36.97       37.11      5.00 o
   4  10  12      109.01      112.35     12.79 o
   5  10  12        6.52        2.67      5.86 o
   6  10  12       41.15       57.23     26.32 o
  -5  11  12        9.70        8.47      5.07 o
  -4  11  12       26.60       25.68      6.14 o
  -3  11  12      205.43      212.99     10.43 o
  -2  11  12       38.08       35.08      4.81 o
  -1  11  12      213.76      210.92      9.32 o
   0  11  12      938.71      995.33     24.37 o
   1  11  12       16.95       21.71      6.64 o
   2  11  12      292.86      273.27     15.49 o
   3  11  12      462.64      449.80     31.36 o
   4  11  12      530.87      536.56     27.27 o
   5  11  12      278.59      269.91     20.00 o
  -5  12  12      321.21      341.06     22.70 o
  -4  12  12       18.04       22.29      6.06 o
  -3  12  12      255.06      267.47     15.35 o
  -2  12  12      107.19       92.62      6.74 o
  -1  12  12        9.80       10.98      5.35 o
   0  12  12      371.10      374.92     22.81 o
   1  12  12      159.77      143.64     12.12 o
   2  12  12     1011.09     1058.18     30.24 o
   3  12  12      451.65      519.47     33.01 o
   4  12  12        0.03        2.89      5.78 o
   5  12  12        0.02       -7.93     16.34 o
  -4  13  12       36.87       41.30      7.78 o
  -3  13  12       23.04       14.28      6.22 o
  -2  13  12       29.54       15.63      5.61 o
  -1  13  12       52.29       56.64      7.91 o
   0  13  12       54.15       48.19      7.22 o
   1  13  12      920.40      946.99     50.01 o
   2  13  12      180.35      146.59     10.39 o
   3  13  12      225.17      251.63     17.79 o
   4  13  12      516.51      534.22     70.49 o
  -4  14  12       55.28       44.12      9.24 o
  -3  14  12      252.30      252.65     31.24 o
  -2  14  12      120.84      132.76     13.19 o
  -1  14  12      167.53      146.04     12.98 o
   0  14  12      104.51       93.28     10.57 o
   1  14  12       19.25       14.10      8.48 o
   2  14  12        0.69        3.86      7.65 o
   3  14  12      127.09      105.81     14.94 o
   4  14  12      180.79      230.74     98.27 o
  -3  15  12      139.73      119.11     16.03 o
  -2  15  12      134.21      128.25     17.19 o
  -1  15  12       24.54       19.10      8.92 o
   0  15  12       46.49       23.37     10.59 o
   1  15  12        1.74        2.77      8.83 o
   2  15  12       83.05       72.40     15.02 o
   3  15  12       19.48       26.52      7.43 o
  -2  16  12      383.06      385.71     26.19 o
  -1  16  12      234.56      188.98     17.27 o
   0  16  12        0.80       -5.56      5.56 o
   1  16  12       55.31       40.13     11.54 o
   2  16  12        4.29       -6.32      9.94 o
   0  17  12       26.11       24.14     30.09 o
  -7   1  13      150.77      112.46      7.87 o
  -6   1  13       12.10        5.01      3.56 o
  -5   1  13      219.30      209.10     10.11 o
  -4   1  13        1.59        0.89      3.24 o
  -3   1  13     1137.27     1168.91     25.91 o
  -2   1  13      157.46      168.06      7.73 o
  -1   1  13       28.24       23.13      4.09 o
   0   1  13      111.13      111.53      5.93 o
   1   1  13      170.80      163.05      5.36 o
   2   1  13      150.21      172.53      4.99 o
   3   1  13      863.99      904.74     15.56 o
   4   1  13       91.57       83.41      5.36 o
   5   1  13      174.46      164.91      7.08 o
   6   1  13      314.75      328.92     13.71 o
   7   1  13      219.07      227.32     14.34 o
  -7   2  13       10.96        6.03      3.01 o
  -6   2  13       14.28       20.54      3.94 o
  -5   2  13       24.11       15.95      3.45 o
  -4   2  13      763.31      801.75     18.19 o
  -3   2  13      207.85      192.74      6.70 o
  -2   2  13      999.80     1105.12     29.59 o
  -1   2  13       36.21       37.96      4.30 o
   0   2  13      272.20      275.36     10.52 o
   1   2  13     2175.61     2376.14     48.72 o
   2   2  13      128.07      107.02      9.14 o
   3   2  13     2660.95     2814.02     41.23 o
   4   2  13        2.70        1.85      3.57 o
   5   2  13     1008.19     1035.30     21.52 o
   6   2  13      257.37      252.13     13.14 o
   7   2  13       39.54       33.70      8.50 o
  -7   3  13       55.12       55.81     12.26 o
  -6   3  13       40.80       28.77      3.48 o
  -5   3  13       12.16        6.86      4.67 o
  -4   3  13      160.50      142.66      6.95 o
  -3   3  13      141.33      135.01      4.97 o
  -2   3  13      147.15      159.85      5.08 o
  -1   3  13      761.79      806.35     17.68 o
   0   3  13        5.62        7.72     12.48 o
   1   3  13      476.81      489.06     22.83 o
   2   3  13       16.45        6.94      2.70 o
   3   3  13       25.10       21.71      3.19 o
   4   3  13       21.61       14.17      3.31 o
   5   3  13       57.33       54.33      6.60 o
   6   3  13       14.08        7.48      5.92 o
   7   3  13       78.80       99.44     12.59 o
  -7   4  13      134.37      135.19     18.69 o
  -6   4  13      121.86       94.39      6.22 o
  -5   4  13       51.51       43.02      4.02 o
  -4   4  13      296.34      301.49      8.03 o
  -3   4  13     2152.37     2311.02     38.65 o
  -2   4  13      512.45      489.30     10.67 o
  -1   4  13      629.89      616.41     13.37 o
   0   4  13     3087.99     3226.37     54.68 o
   1   4  13       82.14       74.10      3.95 o
   2   4  13      314.75      336.83     12.25 o
   3   4  13       56.18       50.58      3.81 o
   4   4  13      259.06      264.11      8.28 o
   5   4  13      921.95      949.74     18.16 o
   6   4  13       59.49       43.94      6.55 o
   7   4  13      517.19      551.72     50.08 o
  -7   5  13        1.55       -4.00      7.35 o
  -6   5  13        0.74        2.07      3.16 o
  -5   5  13       19.64       13.93      4.76 o
  -4   5  13       73.35       80.55      4.69 o
  -3   5  13       13.63       10.95      3.71 o
  -2   5  13      116.10      114.76      6.52 o
  -1   5  13      325.42      294.05     10.28 o
   0   5  13       17.78       16.47      4.78 o
   1   5  13      906.57      854.69     18.87 o
   2   5  13      242.30      252.28      7.87 o
   3   5  13       68.29       66.27      4.12 o
   4   5  13        3.45        5.75      3.50 o
   5   5  13      153.09      149.43      6.19 o
   6   5  13      266.20      276.60     11.70 o
  -6   6  13       20.55       31.81      4.48 o
  -5   6  13       17.22       18.91      3.70 o
  -4   6  13      363.79      379.53     13.21 o
  -3   6  13       26.80       24.93      3.85 o
  -2   6  13      376.28      377.38     12.73 o
  -1   6  13      451.03      437.46     13.10 o
   0   6  13      460.42      478.61     15.02 o
   1   6  13        0.61        1.97      4.94 o
   2   6  13      713.34      743.27     18.48 o
   3   6  13       22.26       33.08      3.76 o
   4   6  13       38.14       31.97      4.28 o
   5   6  13       15.46       13.50      3.98 o
   6   6  13        5.24        5.54      7.59 o
  -6   7  13        0.49        3.61      3.99 o
  -5   7  13      155.95      144.87      7.45 o
  -4   7  13        0.05       -1.10      3.12 o
  -3   7  13     1616.67     1820.16     32.57 o
  -2   7  13     1020.18     1080.23     31.36 o
  -1   7  13       21.01       15.82      4.20 o
   0   7  13      192.14      185.93      7.90 o
   1   7  13       66.74       66.51      6.09 o
   2   7  13      716.61      783.56     17.76 o
   3   7  13      982.75     1084.63     31.88 o
   4   7  13      120.76      123.42      7.48 o
   5   7  13      415.22      460.60     17.85 o
   6   7  13      114.11      106.85      9.76 o
  -6   8  13       55.76       60.35      6.86 o
  -5   8  13       94.01       97.26      7.91 o
  -4   8  13      735.25      818.01     17.99 o
  -3   8  13      341.69      339.00     11.04 o
  -2   8  13      167.59      159.27      8.61 o
  -1   8  13        8.05        0.95      4.52 o
   0   8  13        0.30       -0.54      6.06 o
   1   8  13      702.76      776.26     19.54 o
   2   8  13      129.76      138.17      6.80 o
   3   8  13      535.57      624.97     27.52 o
   4   8  13        5.27        1.52      4.74 o
   5   8  13      192.94      175.24     13.65 o
   6   8  13       70.67       65.30     12.81 o
  -6   9  13      103.92      113.77     10.71 o
  -5   9  13       95.78      103.88      9.86 o
  -4   9  13      456.76      452.06     20.61 o
  -3   9  13        1.38        7.72      3.72 o
  -2   9  13      377.55      373.01     17.08 o
  -1   9  13      394.27      379.37     12.16 o
   0   9  13     1263.87     1294.38     32.59 o
   1   9  13        2.85        6.69      4.69 o
   2   9  13      450.10      484.33     15.66 o
   3   9  13       97.10      101.51      6.19 o
   4   9  13      124.61       92.83      6.70 o
   5   9  13       54.54       44.53      6.44 o
   6   9  13       56.49       43.83     12.39 o
  -5  10  13       20.24       23.82      5.55 o
  -4  10  13      185.09      190.79     13.65 o
  -3  10  13      368.71      354.83     12.79 o
  -2  10  13      249.21      223.69     14.64 o
  -1  10  13      266.68      260.03     10.65 o
   0  10  13      196.44      190.81      9.44 o
   1  10  13      147.32      152.14      9.26 o
   2  10  13      479.89      457.92     15.47 o
   3  10  13      218.56      187.94     14.02 o
   4  10  13      313.48      300.60     17.95 o
   5  10  13       39.06       29.94      8.47 o
  -5  11  13       49.69       66.52     13.01 o
  -4  11  13       41.54       38.08      6.02 o
  -3  11  13      145.85      153.41      9.16 o
  -2  11  13       70.32       71.73      6.78 o
  -1  11  13      628.00      623.76     18.86 o
   0  11  13       71.85       75.25      7.50 o
   1  11  13       44.23       30.97      6.42 o
   2  11  13       87.55       98.53      8.80 o
   3  11  13       45.08       40.97      6.00 o
   4  11  13      313.42      281.15     12.25 o
   5  11  13       97.82      113.62     14.10 o
  -5  12  13        5.67        6.90      7.66 o
  -4  12  13       60.12       50.38      8.58 o
  -3  12  13      113.17       88.51      7.42 o
  -2  12  13      162.42      167.55     22.24 o
  -1  12  13      385.34      375.19     14.05 o
   0  12  13      486.05      495.99     17.81 o
   1  12  13      447.27      422.71     16.52 o
   2  12  13        0.12        3.93      6.04 o
   3  12  13      135.42      119.47      8.32 o
   4  12  13      205.08      179.74     15.38 o
   5  12  13      130.93      155.66     40.36 o
  -4  13  13        1.32       11.50     10.87 o
  -3  13  13       36.31       49.06     11.66 o
  -2  13  13      127.83      124.12     14.02 o
  -1  13  13       94.69      108.11     14.15 o
   0  13  13       53.09       29.15      8.69 o
   1  13  13       52.07       41.79      8.40 o
   2  13  13       26.58       18.82      7.83 o
   3  13  13       12.70        2.28      6.69 o
   4  13  13      230.32      230.50     34.72 o
  -3  14  13      126.01      126.37     26.51 o
  -2  14  13      197.14      197.62     22.89 o
  -1  14  13        0.36        4.01     10.25 o
   0  14  13      733.33      784.66     39.90 o
   1  14  13       25.64       22.62      9.14 o
   2  14  13        4.69       -6.77      7.66 o
   3  14  13      323.00      351.04     48.01 o
  -3  15  13       10.80       16.56     14.01 o
  -2  15  13      124.59       87.66     13.80 o
  -1  15  13        7.86        3.82      8.89 o
   0  15  13       48.19       25.35     13.72 o
   1  15  13      120.54       99.26     13.67 o
   2  15  13      141.60      104.14     13.20 o
   3  15  13       14.92       -3.10      8.96 o
  -1  16  13       37.15       17.88     14.43 o
   0  16  13      159.71      153.29     16.03 o
   1  16  13      203.64      153.30     17.84 o
  -7   0  14      472.49      436.37     27.50 o
  -6   0  14      216.51      195.19     22.96 o
  -5   0  14       21.39       37.64     12.12 o
  -4   0  14      312.99      331.71     16.91 o
  -3   0  14     1147.41     1235.22     39.44 o
  -2   0  14     2755.42     3041.44     83.66 o
  -1   0  14     1502.55     1516.25     45.11 o
   0   0  14     1893.44     2197.33     64.50 o
   1   0  14      759.95      778.80     38.05 o
   2   0  14       16.81       25.59      5.28 o
   3   0  14      429.23      429.81     15.48 o
   4   0  14     2064.19     2234.23     47.68 o
   5   0  14     1650.68     1846.76     46.21 o
   6   0  14       17.76        6.60      7.38 o
   7   0  14       31.36       18.64     14.65 o
  -7   1  14        5.33        3.70      4.51 o
  -6   1  14      162.15      145.55     10.05 o
  -5   1  14      166.30      166.99      8.81 o
  -4   1  14       44.56       39.11      5.35 o
  -3   1  14      737.73      740.94     18.75 o
  -2   1  14      175.51      187.53      8.19 o
  -1   1  14      181.39      179.79      7.69 o
   0   1  14     1480.34     1653.71     35.10 o
   1   1  14     1208.91     1314.05     22.80 o
   2   1  14     1821.91     2015.55     31.05 o
   3   1  14     1086.69     1152.89     19.74 o
   4   1  14      699.01      737.64     15.45 o
   5   1  14      494.74      517.58     12.86 o
   6   1  14      246.40      247.29     10.91 o
   7   1  14      594.45      643.68     54.75 o
  -7   2  14       39.30       24.90      9.69 o
  -6   2  14       82.99       78.45      5.95 o
  -5   2  14      536.83      593.69     16.30 o
  -4   2  14      131.62      129.20      6.30 o
  -3   2  14     2109.63     2220.71     42.39 o
  -2   2  14       87.88       79.82      5.87 o
  -1   2  14        9.23       12.20      2.34 o
   0   2  14      216.32      240.00     10.88 o
   1   2  14     1162.55     1203.21     21.92 o
   2   2  14       58.40       66.70      3.76 o
   3   2  14      307.28      321.11      7.87 o
   4   2  14       67.83       68.52      4.50 o
   5   2  14      316.54      355.58      9.64 o
   6   2  14      118.14       79.12      6.81 o
   7   2  14      145.15      159.14     10.78 o
  -7   3  14        1.35       -4.70      6.04 o
  -6   3  14      122.65      109.97      9.00 o
  -5   3  14       62.66       55.92      5.07 o
  -4   3  14      695.18      675.25     17.82 o
  -3   3  14      278.63      290.69      8.08 o
  -2   3  14       55.22       61.08      3.53 o
  -1   3  14      372.07      399.85     10.47 o
   0   3  14      671.94      758.49     19.58 o
   1   3  14      591.06      602.34     31.09 o
   2   3  14     2415.02     2773.88     91.78 o
   3   3  14        0.39       -0.03      4.33 o
   4   3  14     2152.54     2328.59     37.48 o
   5   3  14       33.85       35.67      4.47 o
   6   3  14      285.73      291.53     18.17 o
  -6   4  14       13.82       10.57      4.03 o
  -5   4  14       14.74        8.24      3.79 o
  -4   4  14      608.20      591.54     14.75 o
  -3   4  14      800.90      860.99     17.76 o
  -2   4  14      139.56      135.23      5.96 o
  -1   4  14      178.60      219.65      7.47 o
   0   4  14       40.06       26.24      4.90 o
   1   4  14      434.44      424.87     11.27 o
   2   4  14      150.02      136.05      5.93 o
   3   4  14      206.51      211.65     10.88 o
   4   4  14      707.89      730.51     16.42 o
   5   4  14       84.22       84.58      5.94 o
   6   4  14      103.55       97.52      7.45 o
  -6   5  14       27.35       23.45      4.40 o
  -5   5  14       69.99       70.61      4.93 o
  -4   5  14      392.51      420.17     13.03 o
  -3   5  14       20.12       16.59      3.24 o
  -2   5  14      459.45      470.22     12.26 o
  -1   5  14      451.18      484.61     19.38 o
   0   5  14       12.73        4.70      5.25 o
   1   5  14      460.48      429.89     12.06 o
   2   5  14     2133.11     2242.56     55.30 o
   3   5  14       22.65       19.20      4.14 o
   4   5  14      386.42      382.99     10.22 o
   5   5  14       69.16       72.47      6.01 o
   6   5  14        5.13        4.66      5.39 o
  -6   6  14       52.84       50.49      5.69 o
  -5   6  14      552.51      583.22     18.69 o
  -4   6  14       31.08       28.50      3.58 o
  -3   6  14     1029.13     1046.76     22.45 o
  -2   6  14      162.16      183.41      9.31 o
  -1   6  14     1025.51     1116.73     27.63 o
   0   6  14       88.65       80.64      7.98 o
   1   6  14       97.05      105.21      6.06 o
   2   6  14     1404.11     1468.32     31.44 o
   3   6  14        2.88        3.60      2.86 o
   4   6  14        3.44        5.74      3.82 o
   5   6  14        2.90        4.59      4.07 o
   6   6  14        7.22        9.49      6.34 o
  -6   7  14        7.86        7.97      4.31 o
  -5   7  14       28.98       36.97      4.35 o
  -4   7  14      212.61      212.03      8.36 o
  -3   7  14       72.01       76.51      5.38 o
  -2   7  14     1001.68     1071.96     26.14 o
  -1   7  14      341.29      368.50     13.20 o
   0   7  14      482.11      489.72     18.88 o
   1   7  14       30.52       34.86      5.10 o
   2   7  14       62.17       62.42      4.98 o
   3   7  14      633.20      652.00     14.81 o
   4   7  14      136.93      136.33      6.77 o
   5   7  14      439.95      425.08     19.30 o
   6   7  14       14.19       18.41      6.76 o
  -6   8  14       70.17       87.98     19.87 o
  -5   8  14      295.55      304.76     27.23 o
  -4   8  14       80.99       79.89      4.79 o
  -3   8  14       98.63       96.22      6.17 o
  -2   8  14       11.68       13.55      5.26 o
  -1   8  14      841.10      848.11     20.82 o
   0   8  14      470.87      482.92     14.69 o
   1   8  14      588.48      544.81     16.53 o
   2   8  14       52.81       45.56      5.06 o
   3   8  14        5.54        4.04      3.92 o
   4   8  14      292.83      275.16     10.97 o
   5   8  14      265.06      226.70     19.55 o
   6   8  14        5.09       -5.26      9.19 o
  -5   9  14      278.18      259.07     17.47 o
  -4   9  14       11.30       10.42      4.67 o
  -3   9  14       15.43       18.05      4.22 o
  -2   9  14       76.98       79.47      7.20 o
  -1   9  14      963.46      982.38     25.34 o
   0   9  14      934.31     1015.15     25.54 o
   1   9  14      170.50      178.65     17.07 o
   2   9  14     2711.54     2913.48     54.15 o
   3   9  14       38.76       27.87      7.05 o
   4   9  14      128.64      111.99      7.46 o
   5   9  14      214.55      183.91     14.31 o
  -5  10  14      338.73      317.43     36.23 o
  -4  10  14       27.64       14.16      5.42 o
  -3  10  14      528.61      511.35     16.52 o
  -2  10  14      115.09      105.43      7.23 o
  -1  10  14      109.17       88.38      7.20 o
   0  10  14      278.08      307.07     12.30 o
   1  10  14      473.61      510.90     17.08 o
   2  10  14       97.09       63.05      8.11 o
   3  10  14        7.42        5.12      4.42 o
   4  10  14       58.91       58.16     10.24 o
   5  10  14        1.44       -8.34      8.34 o
  -5  11  14      126.42      134.86     10.74 o
  -4  11  14      155.71      146.65     11.71 o
  -3  11  14        0.27        3.65      5.83 o
  -2  11  14      281.73      228.36     11.12 o
  -1  11  14      300.53      324.64     13.42 o
   0  11  14      217.61      225.85     16.04 o
   1  11  14       59.89       62.29      7.26 o
   2  11  14      389.37      367.91     14.48 o
   3  11  14       35.66       31.46      5.71 o
   4  11  14       99.56      103.70      9.12 o
   5  11  14       27.98       24.88     16.60 o
  -4  12  14       85.34       60.85     13.11 o
  -3  12  14      628.91      682.35     32.80 o
  -2  12  14      288.95      281.95     16.41 o
  -1  12  14      380.41      421.69     18.96 o
   0  12  14      125.56      106.06     10.26 o
   1  12  14        5.69       -5.62      6.81 o
   2  12  14      152.83      138.34     13.63 o
   3  12  14       38.18       26.48      6.21 o
   4  12  14      221.75      257.78     39.42 o
  -4  13  14      284.71      291.38     31.91 o
  -3  13  14       29.37        7.21     12.50 o
  -2  13  14      175.89      168.34     14.50 o
  -1  13  14        5.22        6.15      8.58 o
   0  13  14       18.54       17.70      8.74 o
   1  13  14       22.31       33.68      8.08 o
   2  13  14        0.33       10.07      8.07 o
   3  13  14      225.83      243.93     25.81 o
   4  13  14        0.33        3.25     12.17 o
  -3  14  14        5.67       -7.74     19.83 o
  -2  14  14      114.88      120.94     14.02 o
  -1  14  14      582.09      529.74     29.93 o
   0  14  14        5.82       -2.62     10.26 o
   1  14  14      273.98      299.37     21.85 o
   2  14  14       70.37       66.26     10.15 o
   3  14  14        0.01        6.28      9.10 o
  -2  15  14       38.50       44.70     15.00 o
  -1  15  14       70.10       66.32     14.97 o
   0  15  14      382.80      338.68     25.14 o
   1  15  14       13.84        8.07     11.59 o
   2  15  14      105.66       67.62     12.75 o
   0  16  14       71.42       48.45     16.78 o
  -6   1  15        8.57       18.40      5.53 o
  -5   1  15       11.24        7.21      4.78 o
  -4   1  15      404.28      413.35     15.52 o
  -3   1  15      206.57      222.50      8.75 o
  -2   1  15      146.97      130.61      9.99 o
  -1   1  15     1043.76     1058.45     25.05 o
   0   1  15      676.65      702.66     19.90 o
   1   1  15      108.69       98.61      5.79 o
   2   1  15      139.41      143.22      5.01 o
   3   1  15      509.90      545.94     11.37 o
   4   1  15      840.64      888.76     17.35 o
   5   1  15       69.76       76.37      5.83 o
   6   1  15      329.73      308.91     17.94 o
  -6   2  15       52.21       43.01      7.15 o
  -5   2  15       51.12       49.36      6.32 o
  -4   2  15     1368.69     1487.41     42.25 o
  -3   2  15       10.62        5.52      4.69 o
  -2   2  15     2084.10     2206.75     43.17 o
  -1   2  15     1337.27     1403.05     27.44 o
   0   2  15      411.16      378.94     11.17 o
   1   2  15      246.93      268.62      7.12 o
   2   2  15      146.53      129.15      5.99 o
   3   2  15     2130.07     2324.73     37.18 o
   4   2  15     1047.88     1133.41     21.84 o
   5   2  15      365.89      377.45     11.43 o
   6   2  15      223.19      244.75     14.88 o
  -6   3  15       32.68       37.27      5.15 o
  -5   3  15       36.78       28.00      4.42 o
  -4   3  15       14.15       18.34      3.68 o
  -3   3  15      455.07      471.76     11.41 o
  -2   3  15       60.94       61.33      4.26 o
  -1   3  15      650.09      701.17     16.24 o
   0   3  15      616.22      673.91     18.17 o
   1   3  15      519.97      489.89     26.79 o
   2   3  15      296.32      300.67      8.48 o
   3   3  15     1128.06     1247.94     21.58 o
   4   3  15     1132.57     1232.15     25.74 o
   5   3  15      418.72      438.49     18.09 o
   6   3  15       96.04      103.53      7.85 o
  -6   4  15      286.62      256.82     21.47 o
  -5   4  15      613.53      586.99     32.39 o
  -4   4  15      193.38      170.05      7.00 o
  -3   4  15      230.69      244.56     10.35 o
  -2   4  15     1226.18     1289.48     23.36 o
  -1   4  15      701.87      702.84     18.91 o
   0   4  15      136.18      115.80      9.25 o
   1   4  15     2930.82     3251.15     71.01 o
   2   4  15     2247.29     2627.44     83.36 o
   3   4  15      136.98      123.61      5.69 o
   4   4  15      523.59      568.17     14.10 o
   5   4  15       19.75       15.43      4.50 o
   6   4  15      140.83      115.29      8.17 o
  -6   5  15       59.97       66.09      7.96 o
  -5   5  15       57.83       68.69      5.62 o
  -4   5  15      153.18      146.15      7.85 o
  -3   5  15      262.73      253.51      9.89 o
  -2   5  15        0.28        2.85      2.39 o
  -1   5  15       46.05       54.85      5.83 o
   0   5  15      108.48      108.69      4.25 o
   1   5  15      812.64      861.90     19.93 o
   2   5  15      372.69      369.59     11.49 o
   3   5  15      206.12      212.33      8.30 o
   4   5  15       82.58       88.12      5.11 o
   5   5  15       99.49      103.96      7.32 o
   6   5  15      227.25      232.64     20.80 o
  -6   6  15      152.90      155.43     14.46 o
  -5   6  15      151.24      153.16     10.69 o
  -4   6  15       14.33        9.06      3.80 o
  -3   6  15       48.34       59.66      6.32 o
  -2   6  15     1151.59     1137.63     25.87 o
  -1   6  15       48.11       43.64      6.07 o
   0   6  15      220.61      233.80     10.70 o
   1   6  15       16.92       14.46      4.66 o
   2   6  15      169.16      151.26      7.54 o
   3   6  15     1105.40     1231.72     37.27 o
   4   6  15      404.66      379.72     14.02 o
   5   6  15       80.06       81.71      6.81 o
   6   6  15      123.48      131.01     13.59 o
  -6   7  15       44.67       26.58      5.63 o
  -5   7  15        7.01       12.41      5.68 o
  -4   7  15      102.09       90.48      5.66 o
  -3   7  15      120.42      128.55      5.92 o
  -2   7  15      451.96      481.22     20.04 o
  -1   7  15       45.83       39.73      6.99 o
   0   7  15     1431.73     1588.79     37.88 o
   1   7  15       92.81       89.48      5.87 o
   2   7  15        8.79        8.41      3.71 o
   3   7  15        5.85        2.71      4.08 o
   4   7  15      458.01      495.10     16.29 o
   5   7  15      199.40      189.67     11.40 o
   6   7  15       44.40       41.24      8.01 o
  -5   8  15       63.93       67.28      9.05 o
  -4   8  15      531.62      544.52     16.64 o
  -3   8  15        1.12        6.46      4.15 o
  -2   8  15      796.77      880.56     23.90 o
  -1   8  15       68.19       65.76      9.57 o
   0   8  15        4.30        5.88      5.35 o
   1   8  15      323.19      292.28     12.10 o
   2   8  15      170.61      165.88      9.67 o
   3   8  15      120.49      115.85      9.21 o
   4   8  15      104.37       84.86      9.24 o
   5   8  15      243.41      220.34     20.37 o
  -5   9  15      226.09      201.03     16.83 o
  -4   9  15       67.41       48.50      7.38 o
  -3   9  15       75.98       72.66      7.21 o
  -2   9  15        1.07        1.09      5.68 o
  -1   9  15        3.01        8.33      4.87 o
   0   9  15      108.26       77.41      7.49 o
   1   9  15      206.16      171.21      9.94 o
   2   9  15       17.21       19.02      4.63 o
   3   9  15      223.52      230.15     10.67 o
   4   9  15      116.48      131.19     11.52 o
   5   9  15       32.11       38.23      9.04 o
  -5  10  15       57.59       49.49      8.57 o
  -4  10  15       93.14       95.79      7.81 o
  -3  10  15       14.71       12.33      6.23 o
  -2  10  15      241.14      233.08     11.54 o
  -1  10  15       28.16       34.67      5.98 o
   0  10  15       60.72       56.50      6.88 o
   1  10  15      115.34      114.42      8.49 o
   2  10  15        6.52        9.75      4.74 o
   3  10  15       51.12       42.41      5.50 o
   4  10  15       18.64       24.30      5.53 o
   5  10  15        1.17       -2.15     24.56 o
  -4  11  15       14.31       23.16     13.07 o
  -3  11  15      153.90      139.63     13.22 o
  -2  11  15       51.60       47.29     11.60 o
  -1  11  15        2.94        1.05      6.77 o
   0  11  15       65.26       57.18      6.87 o
   1  11  15       40.07       56.82      7.56 o
   2  11  15       48.84       43.47      7.53 o
   3  11  15       79.54       76.45      6.83 o
   4  11  15      169.39      176.55     29.26 o
  -4  12  15       18.36       16.56     11.51 o
  -3  12  15       21.55       20.07      9.94 o
  -2  12  15      289.38      295.17     24.63 o
  -1  12  15       63.17       59.69     15.61 o
   0  12  15      221.81      200.65     13.62 o
   1  12  15       22.07        3.00      5.19 o
   2  12  15        0.72       -3.32      7.70 o
   3  12  15       94.27       57.26      9.06 o
   4  12  15       17.93       25.61     16.37 o
  -3  13  15        5.47      -13.53     13.53 o
  -2  13  15      163.16      159.02     15.54 o
  -1  13  15       27.19       29.05     11.71 o
   0  13  15       11.08        6.04      8.53 o
   1  13  15       13.61       25.65     12.81 o
   2  13  15        0.36       -8.28      8.45 o
   3  13  15       51.41       34.69     12.74 o
  -2  14  15        2.98       -2.52      8.70 o
  -1  14  15      187.87      178.49     16.34 o
   0  14  15      106.80       91.97     14.43 o
   1  14  15      323.65      287.97     23.24 o
   2  14  15      126.83      113.45     19.00 o
  -1  15  15        2.58        3.63     13.72 o
   0  15  15      157.59      120.02     19.34 o
   1  15  15      436.22      387.71     34.34 o
  -6   0  16      170.63      160.53     16.69 o
  -5   0  16      425.07      414.88     56.44 o
  -4   0  16      110.91       74.29      9.44 o
  -3   0  16      765.75      762.28     33.05 o
  -2   0  16     1758.76     2034.38     66.14 o
  -1   0  16      109.42       96.31      9.80 o
   0   0  16     3174.32     3504.24    106.89 o
   1   0  16     4014.72     4614.06    111.96 o
   2   0  16       59.99       58.11      6.66 o
   3   0  16     1716.93     1938.06     49.70 o
   4   0  16      811.62      854.91     28.70 o
   5   0  16      105.76       98.17     10.53 o
   6   0  16      379.97      354.96     29.55 o
  -6   1  16      281.10      229.81     12.49 o
  -5   1  16      104.73       81.55      6.38 o
  -4   1  16      190.95      184.33      9.29 o
  -3   1  16     2017.83     2213.19     48.69 o
  -2   1  16       27.15       30.49      5.07 o
  -1   1  16       66.83       52.08      6.33 o
   0   1  16      306.47      313.16     12.52 o
   1   1  16     1168.76     1324.20     28.53 o
   2   1  16     3861.54     4351.04     64.18 o
   3   1  16      298.70      304.11     11.04 o
   4   1  16      849.04      884.25     20.84 o
   5   1  16      147.71      169.06      7.74 o
   6   1  16       38.23       22.69      7.21 o
  -6   2  16        3.17        3.11      5.06 o
  -5   2  16       64.81       47.98      7.24 o
  -4   2  16      463.86      468.07     16.54 o
  -3   2  16       24.28       28.79      5.37 o
  -2   2  16     2141.27     2338.85     52.85 o
  -1   2  16     1059.43     1112.35     27.75 o
   0   2  16      605.05      615.19     15.43 o
   1   2  16       41.47       34.07      3.31 o
   2   2  16      742.83      807.37     15.40 o
   3   2  16        1.72       -3.23      3.23 o
   4   2  16      139.93      144.57      6.64 o
   5   2  16      301.45      316.94     14.87 o
   6   2  16       93.41       99.22     15.32 o
  -6   3  16       38.48       52.69     11.83 o
  -5   3  16        0.83        5.18      5.63 o
  -4   3  16       14.64       10.02      4.88 o
  -3   3  16       81.60       63.55      5.24 o
  -2   3  16     2347.24     2597.22     50.00 o
  -1   3  16      241.41      253.35      8.22 o
   0   3  16     2468.32     2597.95     55.03 o
   1   3  16     1235.81     1148.86     57.31 o
   2   3  16      417.60      443.25     19.44 o
   3   3  16       94.31       98.72      4.64 o
   4   3  16      585.99      578.08     14.47 o
   5   3  16       96.60       89.96      5.82 o
   6   3  16      190.93      202.70     11.72 o
  -6   4  16      135.29      113.95      9.04 o
  -5   4  16      127.06      104.32      6.76 o
  -4   4  16       15.08        7.65      3.43 o
  -3   4  16       19.69       26.93      3.49 o
  -2   4  16      912.03     1038.74     22.20 o
  -1   4  16     1673.95     1924.65     38.53 o
   0   4  16      331.69      363.22     13.70 o
   1   4  16      806.37      870.24     26.24 o
   2   4  16        2.42       -4.21      4.63 o
   3   4  16      728.66      799.64     17.21 o
   4   4  16      265.70      298.01     12.23 o
   5   4  16      197.47      175.92      9.11 o
   6   4  16      155.87      178.78     13.39 o
  -6   5  16        9.76        8.17      7.90 o
  -5   5  16       13.04       10.23      5.24 o
  -4   5  16        1.64       -1.06      3.49 o
  -3   5  16      158.81      143.72      6.61 o
  -2   5  16      556.29      572.00     15.73 o
  -1   5  16      530.89      562.40     18.74 o
   0   5  16      629.28      608.18     19.61 o
   1   5  16       85.89       69.98      7.50 o
   2   5  16      134.61      136.49      9.32 o
   3   5  16       52.45       60.73      6.56 o
   4   5  16      173.51      184.28      9.52 o
   5   5  16       62.24       64.81      5.82 o
   6   5  16       21.18       22.12      6.73 o
  -6   6  16      210.09      201.64     17.65 o
  -5   6  16      131.95      133.23      9.84 o
  -4   6  16       30.70       17.10      5.06 o
  -3   6  16      501.15      549.01     19.69 o
  -2   6  16     1101.50     1115.77     25.01 o
  -1   6  16     1045.91     1132.76     31.93 o
   0   6  16      243.49      220.62      8.97 o
   1   6  16      647.34      678.17     17.22 o
   2   6  16      193.86      214.06      8.91 o
   3   6  16       31.76       37.24      4.92 o
   4   6  16       47.46       42.77      5.72 o
   5   6  16       16.69       21.74      4.71 o
   6   6  16       94.75       94.91      9.53 o
  -5   7  16       62.55       52.84      6.87 o
  -4   7  16       51.21       47.02      7.20 o
  -3   7  16       34.50       27.65      3.78 o
  -2   7  16      869.52      936.72     28.23 o
  -1   7  16       35.50       39.62      7.10 o
   0   7  16       89.37       97.97     10.91 o
   1   7  16       31.43       22.50      4.15 o
   2   7  16      161.83      130.33      6.88 o
   3   7  16       32.59       35.37      5.15 o
   4   7  16       32.38       33.77      5.40 o
   5   7  16       15.58       23.76      7.81 o
  -5   8  16       76.53       71.71      7.37 o
  -4   8  16      123.68      100.97      8.21 o
  -3   8  16        4.82       -1.87      4.00 o
  -2   8  16       98.87       70.38      6.90 o
  -1   8  16        2.03       11.31      5.41 o
   0   8  16      549.86      496.53     19.34 o
   1   8  16       72.47       71.05      5.90 o
   2   8  16      389.77      399.23     12.38 o
   3   8  16      373.68      397.98     21.80 o
   4   8  16      220.67      183.12      9.70 o
   5   8  16        2.93        3.07      8.69 o
  -5   9  16       52.47       63.60      8.97 o
  -4   9  16      284.12      279.74     16.45 o
  -3   9  16      159.58      182.77     10.68 o
  -2   9  16       95.95      103.97      8.04 o
  -1   9  16        0.35       -1.38      4.35 o
   0   9  16      178.19      174.42     10.50 o
   1   9  16      148.70      123.78      8.86 o
   2   9  16      312.30      293.34     11.55 o
   3   9  16       23.78       17.71      5.67 o
   4   9  16       82.46       81.37      8.36 o
   5   9  16        0.09      -14.38     14.38 o
  -4  10  16      234.58      247.12     15.95 o
  -3  10  16      118.30      115.70     14.06 o
  -2  10  16      243.00      216.79     14.42 o
  -1  10  16      186.60      202.93     12.91 o
   0  10  16      216.93      201.55     15.43 o
   1  10  16      716.23      729.34     22.85 o
   2  10  16      164.03      146.42     13.46 o
   3  10  16      167.99      191.01     21.40 o
   4  10  16        2.57        8.96      6.22 o
  -4  11  16        5.42       -4.05      7.90 o
  -3  11  16      320.86      310.50     25.11 o
  -2  11  16      211.20      217.82     21.28 o
  -1  11  16       16.02       20.73      8.69 o
   0  11  16      774.01      704.32     34.79 o
   1  11  16      376.47      410.35     23.83 o
   2  11  16        0.60       -7.42      7.42 o
   3  11  16        0.16        2.52      7.27 o
   4  11  16        0.66       -9.23      9.23 o
  -3  12  16      390.12      469.65     30.16 o
  -2  12  16       82.03       63.71     10.99 o
  -1  12  16     1090.01     1206.45     56.60 o
   0  12  16       25.56       42.53     13.17 o
   1  12  16      140.17      133.33     16.84 o
   2  12  16       20.52        5.60      8.06 o
   3  12  16       63.09       40.32      8.91 o
  -3  13  16       44.51       17.20     19.70 o
  -2  13  16       58.61       53.99     10.76 o
  -1  13  16        1.92        1.83      7.34 o
   0  13  16      142.43      169.86     19.93 o
   1  13  16       85.20       87.89     14.57 o
   2  13  16        0.29       -0.35      9.28 o
   3  13  16        1.07       -3.51      9.82 o
  -2  14  16        0.41       -5.05     15.93 o
  -1  14  16        0.03        1.96     10.14 o
   0  14  16       30.17       38.76     13.31 o
   1  14  16       43.85        9.39     16.84 o
   2  14  16       32.26       28.59     11.53 o
  -6   1  17        6.60        0.64      5.92 o
  -5   1  17       38.83       44.17      6.70 o
  -4   1  17        4.64        2.91      4.03 o
  -3   1  17       42.93       44.57      7.56 o
  -2   1  17       54.50       66.41      7.52 o
  -1   1  17      280.55      254.90     17.79 o
   0   1  17        3.88       10.29      6.17 o
   1   1  17        0.90        0.61      3.23 o
   2   1  17        5.06        2.50      4.44 o
   3   1  17     1036.05     1150.78     31.04 o
   4   1  17        0.19       -3.45      3.45 o
   5   1  17      725.93      779.75     34.92 o
   6   1  17      117.26      114.45     13.02 o
  -6   2  17       45.29       42.51      8.31 o
  -5   2  17        5.96        4.43      6.18 o
  -4   2  17      323.89      348.82     15.10 o
  -3   2  17       21.49       16.46      5.10 o
  -2   2  17     1924.60     2114.58     49.74 o
  -1   2  17       15.87       10.20      5.13 o
   0   2  17       26.57       32.78      4.00 o
   1   2  17        1.02       -0.58      3.30 o
   2   2  17        0.05       -1.94      2.83 o
   3   2  17     1434.75     1585.86     29.62 o
   4   2  17      217.38      225.46      8.30 o
   5   2  17      280.65      250.26     13.89 o
   6   2  17       41.91       36.25      8.89 o
  -6   3  17      180.18      156.38     14.65 o
  -5   3  17      175.63      162.85     20.78 o
  -4   3  17      328.90      302.00     19.74 o
  -3   3  17       36.18       39.46      6.58 o
  -2   3  17       25.42       30.89      4.38 o
  -1   3  17     1992.41     2182.26     44.49 o
   0   3  17      507.66      560.55     13.62 o
   1   3  17       43.98       48.84      6.61 o
   2   3  17      473.46      536.58     17.86 o
   3   3  17      273.88      288.09      8.87 o
   4   3  17       28.44       29.36      5.65 o
   5   3  17       13.41        7.34      4.77 o
   6   3  17      276.33      263.78     23.56 o
  -6   4  17      323.87      309.08     19.09 o
  -5   4  17       55.26       45.22      5.93 o
  -4   4  17     1226.93     1285.88     29.50 o
  -3   4  17      815.54      903.47     26.83 o
  -2   4  17       55.79       60.26      5.52 o
  -1   4  17        1.72        0.09      4.84 o
   0   4  17      227.21      243.27     11.25 o
   1   4  17     1380.51     1468.87     41.48 o
   2   4  17      180.97      187.18      9.96 o
   3   4  17       22.45       12.35      4.70 o
   4   4  17       63.46       68.45      5.54 o
   5   4  17       79.90       77.41      6.28 o
   6   4  17        6.64       20.01      8.59 o
  -5   5  17      847.21      854.19     61.97 o
  -4   5  17      583.29      612.25     18.82 o
  -3   5  17      182.81      188.61      8.53 o
  -2   5  17     1242.10     1338.29     28.53 o
  -1   5  17      172.88      178.15     10.81 o
   0   5  17      373.69      332.08     13.29 o
   1   5  17      545.02      573.34     26.10 o
   2   5  17      552.69      609.27     20.84 o
   3   5  17     1629.78     1824.07     65.75 o
   4   5  17       69.46       64.69      6.12 o
   5   5  17      167.91      171.78     11.50 o
  -5   6  17      264.84      256.69     17.40 o
  -4   6  17      316.53      318.27     13.65 o
  -3   6  17     1183.86     1248.25     29.38 o
  -2   6  17      168.61      136.00      6.50 o
  -1   6  17      325.97      341.41      9.44 o
   0   6  17     1308.69     1375.65     39.11 o
   1   6  17       67.82       61.18      4.33 o
   2   6  17     1474.33     1513.38     43.71 o
   3   6  17      172.05      184.73     16.07 o
   4   6  17       58.18       47.41      5.71 o
   5   6  17        3.26        5.44      6.31 o
  -5   7  17        0.38        3.90      6.10 o
  -4   7  17      436.77      418.17     37.20 o
  -3   7  17       30.16       26.98      5.91 o
  -2   7  17      360.86      361.79     12.45 o
  -1   7  17      191.24      233.48     15.40 o
   0   7  17      113.97      114.39      7.85 o
   1   7  17      672.33      745.52     37.51 o
   2   7  17       18.26       18.11      5.12 o
   3   7  17      781.56      841.68     29.99 o
   4   7  17       73.98       69.14      9.83 o
   5   7  17        7.35        0.36      7.29 o
  -5   8  17       13.87        0.69      6.34 o
  -4   8  17       35.92       34.42      9.27 o
  -3   8  17        3.02        0.45      5.30 o
  -2   8  17      119.71      118.05      8.59 o
  -1   8  17      260.38      227.60     10.19 o
   0   8  17      819.94      970.62     25.89 o
   1   8  17      144.17      141.60      7.56 o
   2   8  17        1.06        5.67      4.85 o
   3   8  17       26.42       13.02      6.34 o
   4   8  17       49.72       34.84      7.32 o
   5   8  17       42.87       54.68     16.70 o
  -4   9  17        0.74        1.42      7.38 o
  -3   9  17       73.29       62.09      7.80 o
  -2   9  17      280.68      276.66     15.53 o
  -1   9  17      221.49      205.11     13.10 o
   0   9  17       70.73       64.80      8.66 o
   1   9  17      185.78      154.46     10.79 o
   2   9  17       40.31       45.74      8.37 o
   3   9  17       23.46       26.50      7.28 o
   4   9  17       23.56       20.12      7.06 o
  -4  10  17      234.14      258.95     19.17 o
  -3  10  17      183.66      181.44     17.33 o
  -2  10  17       75.44       55.02      9.22 o
  -1  10  17      227.78      215.09     14.66 o
   0  10  17       65.74       65.20     10.15 o
   1  10  17       11.99        4.98      7.82 o
   2  10  17        0.35        3.34      7.80 o
   3  10  17       47.54       62.77      8.08 o
   4  10  17       50.54       61.94     11.49 o
  -4  11  17       14.66       13.43     12.79 o
  -3  11  17      293.11      305.48     39.65 o
  -2  11  17       70.37       53.56     10.28 o
  -1  11  17        3.17       -0.17      7.18 o
   0  11  17        2.52        5.63      8.48 o
   1  11  17      149.50      130.47     15.84 o
   2  11  17       42.61       33.07      8.74 o
   3  11  17      122.97      103.86     15.31 o
  -3  12  17       50.33       35.94     13.94 o
  -2  12  17       27.44       13.91      8.34 o
  -1  12  17        5.73       -4.81      5.53 o
   0  12  17       14.04       11.57      9.72 o
   1  12  17       90.27       63.54     13.41 o
   2  12  17        0.69       16.95     10.23 o
   3  12  17       23.30       26.19      9.95 o
  -2  13  17      395.83      299.97     70.54 o
  -1  13  17        0.79       17.23     11.57 o
   0  13  17      233.00      211.53     27.67 o
   1  13  17        0.26        4.29      9.26 o
   2  13  17       30.44       37.71     14.83 o
  -1  14  17        2.98        8.89     18.55 o
   0  14  17        7.44        0.88     12.64 o
   1  14  17      172.77      111.60     17.32 o
  -5   0  18      458.56      455.27     90.98 o
  -4   0  18      125.76      115.13     27.31 o
  -3   0  18      552.52      546.65     27.45 o
  -2   0  18      680.71      725.35     52.48 o
  -1   0  18     2779.49     3137.68    134.47 o
   0   0  18       73.02      112.63     12.89 o
   1   0  18     1113.47     1243.28     63.25 o
   2   0  18      601.02      622.18     23.24 o
   3   0  18      232.23      265.04     14.27 o
   4   0  18     1907.47     2055.82    105.52 o
   5   0  18     1714.56     1715.44    182.87 o
  -5   1  18        2.42       -1.06      7.41 o
  -4   1  18      399.86      408.27     22.30 o
  -3   1  18      123.92      112.07      8.94 o
  -2   1  18       40.16       35.85      5.58 o
  -1   1  18       45.60       34.01      6.46 o
   0   1  18      154.56      152.54      9.55 o
   1   1  18        5.22        2.71      3.38 o
   2   1  18       30.32       25.90      4.08 o
   3   1  18      129.62      115.23      6.70 o
   4   1  18       38.97       42.02      4.99 o
   5   1  18       37.76       28.81      7.15 o
  -5   2  18       59.47       59.44     10.47 o
  -4   2  18       19.31       13.76      6.07 o
  -3   2  18        0.55        3.38      5.37 o
  -2   2  18      270.84      286.70     12.82 o
  -1   2  18     1033.46     1061.55     28.30 o
   0   2  18       21.32        8.75      5.46 o
   1   2  18      304.80      296.04     13.20 o
   2   2  18        7.37        7.69      3.08 o
   3   2  18      724.20      773.23     20.12 o
   4   2  18       55.85       52.01      5.33 o
   5   2  18      129.49      125.99      9.54 o
  -5   3  18      141.62      126.22     11.53 o
  -4   3  18      279.45      258.97     16.99 o
  -3   3  18      505.78      497.31     19.21 o
  -2   3  18      110.62      120.26     12.10 o
  -1   3  18       93.93       93.82      7.63 o
   0   3  18     1326.42     1469.13     38.53 o
   1   3  18       77.03       75.72      4.06 o
   2   3  18      285.76      318.10     11.51 o
   3   3  18      205.48      215.82      7.97 o
   4   3  18        6.52       10.65      4.27 o
   5   3  18        0.21        0.13      4.93 o
  -5   4  18       12.96        0.33      9.04 o
  -4   4  18        0.06        7.52      6.43 o
  -3   4  18       81.45       88.07      8.90 o
  -2   4  18      310.72      339.99     11.72 o
  -1   4  18     1572.42     1853.00     48.47 o
   0   4  18        0.25       -3.37      5.65 o
   1   4  18       95.21      104.55     10.15 o
   2   4  18        2.83        3.81      4.01 o
   3   4  18        2.98        3.02      3.66 o
   4   4  18       12.60       12.73      5.85 o
   5   4  18       31.85       15.05      5.18 o
  -5   5  18       78.51       55.38     11.32 o
  -4   5  18        0.87       -0.17      5.16 o
  -3   5  18        7.99        9.06      4.54 o
  -2   5  18      229.87      260.56     10.85 o
  -1   5  18      198.03      223.96      9.13 o
   0   5  18     1189.01     1201.35     35.47 o
   1   5  18        1.07       -5.03      5.03 o
   2   5  18        0.39       -5.11      5.11 o
   3   5  18      409.39      445.11     17.58 o
   4   5  18        4.13        0.29      5.94 o
   5   5  18      240.06      237.77     26.11 o
  -5   6  18      289.11      278.88     16.19 o
  -4   6  18        5.77        5.11      6.28 o
  -3   6  18     1231.96     1340.24     59.03 o
  -2   6  18      149.41      129.78      6.18 o
  -1   6  18      673.12      704.44     25.26 o
   0   6  18      106.20       98.78      8.97 o
   1   6  18        4.72        2.03      6.83 o
   2   6  18       12.51        8.98      5.62 o
   3   6  18      106.16      101.80     12.17 o
   4   6  18       28.15       13.78      5.32 o
   5   6  18      345.60      320.31     36.37 o
  -5   7  18        5.33       -3.46      9.80 o
  -4   7  18        7.23        4.98      7.25 o
  -3   7  18       47.30       40.91      6.84 o
  -2   7  18       82.09       80.72      7.69 o
  -1   7  18      121.47      112.57     10.53 o
   0   7  18       37.41       40.30      7.89 o
   1   7  18       61.18       61.61      8.44 o
   2   7  18       80.78      112.15     11.25 o
   3   7  18       28.00       31.37      6.24 o
   4   7  18        0.22       -7.67      7.67 o
   5   7  18        0.33       -1.57      7.22 o
  -4   8  18       19.81        8.47      7.73 o
  -3   8  18      127.77      123.11     14.40 o
  -2   8  18        2.63       11.10      9.68 o
  -1   8  18        0.58        1.61      8.79 o
   0   8  18       45.88       29.42      8.77 o
   1   8  18       22.62        9.79      7.57 o
   2   8  18       71.41       50.94      7.34 o
   3   8  18       15.25       11.08      7.70 o
   4   8  18        0.91       -5.78      7.76 o
  -4   9  18      183.28      229.42     29.88 o
  -3   9  18        0.53       -4.64      5.27 o
  -2   9  18      153.63      171.73     12.94 o
  -1   9  18      308.84      302.65     19.07 o
   0   9  18      311.03      331.19     24.73 o
   1   9  18      199.44      210.33     13.91 o
   2   9  18       15.89        8.16      7.57 o
   3   9  18       36.89       45.63      8.39 o
   4   9  18       74.09       78.63     15.91 o
  -4  10  18        5.14       16.25     11.20 o
  -3  10  18      448.39      423.67     26.75 o
  -2  10  18      138.62      130.23     22.58 o
  -1  10  18       49.45       66.73     13.25 o
   0  10  18        3.25       18.55      9.03 o
   1  10  18       63.35       66.84     19.99 o
   2  10  18        5.39       -3.12      8.83 o
   3  10  18        0.01       -5.50      5.50 o
  -3  11  18       78.31       78.79     19.76 o
  -2  11  18       76.16       53.79     12.07 o
  -1  11  18      230.96      207.83     18.70 o
   0  11  18       95.43       77.13     13.50 o
   1  11  18       42.14       25.25     10.36 o
   2  11  18      107.29       92.32     13.73 o
   3  11  18      163.33      202.48     71.08 o
  -2  12  18       55.24       29.42     10.51 o
  -1  12  18      312.74      279.78     35.43 o
   0  12  18      131.83      116.96     16.07 o
   1  12  18      335.76      329.58     25.26 o
   2  12  18       86.72       82.12     13.57 o
  -1  13  18       19.75        9.49     13.36 o
   0  13  18      456.33      390.66     36.21 o
   1  13  18       22.76       39.21     16.34 o
  -5   1  19        2.76       16.59      8.95 o
  -4   1  19      373.92      389.11     25.37 o
  -3   1  19       46.48       46.36      8.69 o
  -2   1  19      247.50      237.47     16.78 o
  -1   1  19      270.97      257.29     13.08 o
   0   1  19      567.26      565.71     18.11 o
   1   1  19      526.05      530.70     18.29 o
   2   1  19      229.38      229.12      9.58 o
   3   1  19      161.31      138.37      7.47 o
   4   1  19      120.15      105.02      8.39 o
   5   1  19      110.60      105.27     11.56 o
  -5   2  19      195.49      184.34     15.45 o
  -4   2  19      132.43      161.28     14.24 o
  -3   2  19       16.10        7.55      6.62 o
  -2   2  19      643.84      668.56     23.29 o
  -1   2  19      335.12      317.68     14.25 o
   0   2  19      160.70      155.91     10.37 o
   1   2  19      845.44      858.25     28.98 o
   2   2  19      446.22      565.85     19.28 o
   3   2  19      284.40      282.47     17.35 o
   4   2  19      168.59      161.58      7.98 o
   5   2  19       35.73       17.75      9.33 o
  -5   3  19        0.01      -10.78     10.78 o
  -4   3  19       19.36        8.92     12.12 o
  -3   3  19      406.27      387.55     28.26 o
  -2   3  19      304.01      258.33     16.63 o
  -1   3  19        1.92       -4.77      6.29 o
   0   3  19       54.85       76.76      8.25 o
   1   3  19       13.20       19.53      6.84 o
   2   3  19        9.57        6.68      4.57 o
   3   3  19        0.05       -0.18      4.39 o
   4   3  19        9.00        8.53      5.93 o
   5   3  19       61.20       46.63      6.49 o
  -5   4  19       68.40       55.54     10.52 o
  -4   4  19      364.68      391.31     25.41 o
  -3   4  19      106.17      114.32     10.37 o
  -2   4  19       50.56       36.00      4.74 o
  -1   4  19      846.55      834.52     24.32 o
   0   4  19        0.06       -0.14      2.40 o
   1   4  19      163.95      173.32      8.54 o
   2   4  19        3.51        1.81      3.74 o
   3   4  19        4.54        6.60      3.98 o
   4   4  19       40.98       39.45      8.33 o
   5   4  19       37.71       51.94     11.28 o
  -5   5  19      165.68      141.63     14.37 o
  -4   5  19      244.38      216.68     15.56 o
  -3   5  19      379.80      385.19     18.55 o
  -2   5  19      343.14      353.50     14.54 o
  -1   5  19     1461.29     1747.00     71.01 o
   0   5  19      307.97      315.96     16.38 o
   1   5  19      268.13      255.37     14.17 o
   2   5  19       65.47       60.03      7.49 o
   3   5  19       96.78       91.85      9.13 o
   4   5  19      233.93      215.75     18.74 o
   5   5  19       51.18       47.98      9.45 o
  -4   6  19      219.64      215.38     14.23 o
  -3   6  19      125.24      111.73     12.29 o
  -2   6  19       90.89      103.56     10.59 o
  -1   6  19      484.65      510.39     34.82 o
   0   6  19      227.93      188.50     11.51 o
   1   6  19        4.75       12.04      7.81 o
   2   6  19       17.13       17.93      6.69 o
   3   6  19       28.81       19.40      5.37 o
   4   6  19       15.33       14.46      5.45 o
  -4   7  19      740.92      750.06     52.71 o
  -3   7  19       69.17       69.12      9.29 o
  -2   7  19      706.42      745.03     32.46 o
  -1   7  19      111.56      111.25     20.59 o
   0   7  19       91.89      102.96     16.17 o
   1   7  19      528.67      547.21     27.24 o
   2   7  19        6.12       11.40      8.11 o
   3   7  19      504.92      547.67     33.49 o
   4   7  19       67.47       56.19     13.01 o
  -4   8  19      128.56      146.16     14.16 o
  -3   8  19       36.65       22.89     12.19 o
  -2   8  19       14.04       13.53      6.97 o
  -1   8  19      142.18      131.47     12.52 o
   0   8  19      120.32      119.24     11.87 o
   1   8  19      354.56      355.71     19.39 o
   2   8  19      844.80      814.23     42.44 o
   3   8  19        8.14        3.44      7.21 o
   4   8  19        1.99        6.23      9.15 o
  -3   9  19       54.30       37.70      8.67 o
  -2   9  19       33.27       27.01     13.41 o
  -1   9  19        0.08        6.28      8.48 o
   0   9  19      201.70      201.91     18.10 o
   1   9  19       37.07       39.90     13.61 o
   2   9  19        9.48        1.59      7.45 o
   3   9  19      154.89      150.89     25.51 o
  -3  10  19       44.39       41.76     10.86 o
  -2  10  19      330.87      336.57     23.58 o
  -1  10  19        1.17       -0.26      8.14 o
   0  10  19       81.22       75.40     12.30 o
   1  10  19       61.86       46.76     15.50 o
   2  10  19       18.85        3.87      9.38 o
   3  10  19       32.67       24.36     11.00 o
  -2  11  19      333.60      256.92     32.18 o
  -1  11  19      133.21      131.32     21.15 o
   0  11  19        1.92        5.34     12.82 o
   1  11  19       63.83       42.26     10.81 o
   2  11  19        0.43        1.97      9.70 o
  -1  12  19        1.05       14.44     21.36 o
   0  12  19       31.86       42.41     12.90 o
   1  12  19       96.72       49.65     14.95 o
  -5   0  20        3.06       -1.28     10.94 o
  -4   0  20        1.35       -7.04     10.87 o
  -3   0  20      297.60      331.55     30.38 o
  -2   0  20       24.31        8.16      8.38 o
  -1   0  20     1284.38     1316.64     62.24 o
   0   0  20      425.23      453.81     28.56 o
   1   0  20      226.54      258.90     19.78 o
   2   0  20       56.39       70.33     10.66 o
   3   0  20      662.69      679.47     34.82 o
   4   0  20      522.85      514.87     44.38 o
   5   0  20       12.96        4.57     11.93 o
  -5   1  20       22.04       13.68     10.26 o
  -4   1  20       73.38       80.87     11.34 o
  -3   1  20        0.27        6.84      9.24 o
  -2   1  20       67.81       71.25      8.49 o
  -1   1  20       68.12       65.23      8.10 o
   0   1  20      270.91      248.85     13.85 o
   1   1  20        0.64        1.01      4.72 o
   2   1  20        1.77        2.63      5.39 o
   3   1  20       16.52       26.30      8.86 o
   4   1  20      235.72      204.52     22.12 o
   5   1  20      227.64      193.86     29.39 o
  -5   2  20       45.74       30.70     10.28 o
  -4   2  20      100.88      118.11     12.62 o
  -3   2  20      161.08      168.88     17.11 o
  -2   2  20      148.68      160.87     14.96 o
  -1   2  20       13.52       17.61      6.90 o
   0   2  20      266.86      254.24     13.89 o
   1   2  20       10.59       -0.67      6.12 o
   2   2  20      294.13      305.11     21.44 o
   3   2  20       92.33      105.17     11.92 o
   4   2  20       86.68       86.68      9.09 o
   5   2  20       16.99        2.56     12.09 o
  -5   3  20        6.50       26.86      9.31 o
  -4   3  20      485.43      513.51     29.87 o
  -3   3  20      500.98      584.22     31.54 o
  -2   3  20        1.50        1.07      9.98 o
  -1   3  20        8.25        9.84      6.42 o
   0   3  20        0.42        4.61      6.91 o
   1   3  20     1472.55     1448.46     47.12 o
   2   3  20      483.79      516.36     17.99 o
   3   3  20       64.64       66.79      7.83 o
   4   3  20     1109.44     1179.37     81.69 o
  -4   4  20       22.61       26.42     12.50 o
  -3   4  20       84.52       95.86     13.48 o
  -2   4  20       25.20       34.13     12.89 o
  -1   4  20       32.46       28.27      9.65 o
   0   4  20      184.94      149.81     12.10 o
   1   4  20       20.53       23.61      3.99 o
   2   4  20        9.96        0.90      6.04 o
   3   4  20       39.57       54.52      7.27 o
   4   4  20       19.43       14.12      5.72 o
  -4   5  20        4.57        9.50     10.53 o
  -3   5  20        0.13        4.33      7.32 o
  -2   5  20       21.70       12.90      4.73 o
  -1   5  20       47.87       32.62      7.27 o
   0   5  20       44.91       53.15     13.93 o
   1   5  20       39.88       32.63     13.29 o
   2   5  20        5.36        3.85      4.38 o
   3   5  20      210.18      179.17     19.00 o
   4   5  20        1.25        6.14      5.32 o
  -4   6  20        6.73       14.77     10.27 o
  -3   6  20      248.21      267.28     17.91 o
  -2   6  20        9.01        8.06      6.15 o
  -1   6  20      154.80      169.90     13.88 o
   0   6  20        2.20        9.17      9.15 o
   1   6  20       36.47       37.19     11.74 o
   2   6  20       42.21       46.39      8.21 o
   3   6  20       66.84       66.06      7.56 o
   4   6  20       44.66       37.70      9.94 o
  -4   7  20      219.59      218.86     27.69 o
  -3   7  20       32.38       42.71     10.90 o
  -2   7  20       57.60       65.29      8.75 o
  -1   7  20      271.40      269.64     21.65 o
   0   7  20       55.69       61.44     11.54 o
   1   7  20       20.85       12.45     10.79 o
   2   7  20      205.58      206.76     30.37 o
   3   7  20       23.39       24.10      5.15 o
   4   7  20       88.12       62.61      9.27 o
  -3   8  20        4.03       16.89     11.84 o
  -2   8  20       54.00       46.16      7.89 o
  -1   8  20       43.17       26.00     13.51 o
   0   8  20        5.79       -5.77     14.65 o
   1   8  20        6.79       -8.17      8.17 o
   2   8  20        3.01       -5.05     10.05 o
   3   8  20       35.89       42.52      7.88 o
  -3   9  20        7.77      -18.48     21.75 o
  -2   9  20      419.69      427.21     24.91 o
  -1   9  20      141.66      137.10     19.87 o
   0   9  20      300.18      330.08     23.85 o
   1   9  20      393.70      431.82     49.50 o
   2   9  20      206.57      195.15     17.38 o
   3   9  20        0.44        5.76     11.11 o
  -2  10  20        0.13        6.24     15.56 o
  -1  10  20      775.36      745.05     46.19 o
   0  10  20       91.04       72.11     13.73 o
   1  10  20      129.32      114.77     14.46 o
   2  10  20       43.94       23.02     10.26 o
  -1  11  20        2.52        4.23     18.55 o
   0  11  20        6.12       12.31     13.97 o
   1  11  20        1.03        2.22     10.66 o
  -4   1  21       98.94      109.93     13.25 o
  -3   1  21       34.22       31.15     11.53 o
  -2   1  21       96.95      120.64     48.61 o
  -1   1  21       48.59       28.41     20.21 o
   0   1  21      285.71      291.41     21.00 o
   1   1  21      252.98      257.62     12.47 o
   2   1  21       17.60        9.74      5.43 o
   3   1  21       25.51       25.87      6.66 o
   4   1  21      143.69      114.43     10.02 o
  -4   2  21      139.69      156.08     16.19 o
  -3   2  21      437.43      515.01     34.01 o
  -2   2  21      336.59      363.84     24.43 o
  -1   2  21       44.06       49.00     11.57 o
   0   2  21      395.34      477.15     25.98 o
   1   2  21       81.84       82.72      8.64 o
   2   2  21       78.57       79.56      8.06 o
   3   2  21        2.23        6.28      8.04 o
   4   2  21      201.47      168.40     11.54 o
  -4   3  21       89.79       80.68     12.90 o
  -3   3  21      147.36      133.45     14.96 o
  -2   3  21        0.29      -12.61     12.61 o
  -1   3  21      101.13       87.11     13.35 o
   0   3  21      156.90      155.32     18.00 o
   1   3  21      329.19      315.56     24.99 o
   2   3  21        0.15       -4.61      6.03 o
   3   3  21       76.69       88.96     13.44 o
   4   3  21        0.07       -1.31      8.29 o
  -4   4  21       13.98       13.37      9.45 o
  -3   4  21        1.04       22.29     12.24 o
  -2   4  21       82.23       82.30     11.78 o
  -1   4  21       21.81        9.83     10.75 o
   0   4  21      489.31      602.98     33.80 o
   1   4  21      463.56      464.37     28.00 o
   2   4  21      234.31      264.82     23.75 o
   3   4  21      113.94      117.57      9.08 o
   4   4  21       18.44        8.53      9.52 o
  -4   5  21       11.81        6.40     18.55 o
  -3   5  21        0.14       -3.29      9.69 o
  -2   5  21      184.05      185.07     16.74 o
  -1   5  21      368.81      409.92     21.47 o
   0   5  21       42.57        8.50     13.14 o
   1   5  21      375.58      422.77     17.24 o
   2   5  21      179.96      228.59     27.31 o
   3   5  21        4.63       -4.34      5.43 o
   4   5  21      110.57      120.20     29.06 o
  -3   6  21      242.16      262.11     25.97 o
  -2   6  21      244.60      260.02     24.49 o
  -1   6  21      474.49      500.85     24.15 o
   0   6  21      316.97      347.16     28.22 o
   1   6  21       43.73       39.89     14.49 o
   2   6  21       19.66       26.92      8.96 o
   3   6  21      114.49      125.14     11.28 o
  -3   7  21      148.35      142.49     25.97 o
  -2   7  21       95.66       93.21     14.29 o
  -1   7  21       28.58       43.06     12.06 o
   0   7  21       71.37       37.96     12.60 o
   1   7  21       37.81       16.29     11.69 o
   2   7  21       37.33       38.04      8.98 o
   3   7  21        0.56       -1.04      5.25 o
  -2   8  21      354.35      291.85     23.22 o
  -1   8  21       60.19       45.07     14.00 o
   0   8  21       43.38       58.32     13.36 o
   1   8  21        1.45        5.29      9.21 o
   2   8  21        8.85        9.82      8.60 o
   3   8  21       22.88       35.30     15.93 o
  -2   9  21      102.30       67.15     19.06 o
  -1   9  21       15.37        1.31     29.16 o
   0   9  21       34.32       31.58     14.29 o
   1   9  21        8.19        2.54      9.83 o
   2   9  21      157.87      127.25     21.61 o
  -1  10  21       27.28       33.26     21.87 o
   0  10  21      333.30      298.49     47.10 o
   1  10  21       71.47       68.24     18.22 o
  -4   0  22      185.08      166.99     26.16 o
  -3   0  22        0.67        1.28     13.49 o
  -2   0  22       24.04        8.89     19.19 o
  -1   0  22        3.72       15.35     19.83 o
   0   0  22      990.57      967.59     80.27 o
   1   0  22       39.27       21.68     14.13 o
   2   0  22        4.45       17.20     14.71 o
   3   0  22      119.01       67.15     22.38 o
   4   0  22       54.27       10.17     17.91 o
  -4   1  22       29.30       37.09     11.53 o
  -3   1  22       20.20       22.40     10.81 o
  -2   1  22      112.42      132.67     14.46 o
  -1   1  22      132.43      149.73     25.81 o
   0   1  22      143.69      141.02     15.28 o
   1   1  22       17.00       15.82     11.54 o
   2   1  22      589.76      601.90     47.13 o
   3   1  22       84.79       70.47      9.21 o
   4   1  22       42.95       19.71     11.59 o
  -4   2  22        3.44       18.48     19.12 o
  -3   2  22      181.57      153.89     17.97 o
  -2   2  22        0.04        2.21     11.47 o
  -1   2  22      131.36      115.67     16.51 o
   0   2  22       17.22       -7.05     10.20 o
   1   2  22       67.14       53.07      8.69 o
   2   2  22       68.95       62.02      8.92 o
   3   2  22        8.80       -1.98      7.86 o
  -3   3  22      482.11      528.80     39.05 o
  -2   3  22       82.18       82.68     13.77 o
  -1   3  22      279.49      304.34     38.31 o
   0   3  22       79.60       79.44     14.58 o
   1   3  22      123.16      114.18     21.65 o
   2   3  22       63.52       59.27     17.48 o
   3   3  22       40.69       45.95      9.39 o
  -3   4  22      171.51      174.92     18.12 o
  -2   4  22      188.88      143.89     28.68 o
  -1   4  22       70.59       52.15     14.07 o
   0   4  22       63.26       50.70     15.61 o
   1   4  22       71.08       58.65     14.10 o
   2   4  22       10.62       10.17      7.43 o
   3   4  22       19.17        1.94     10.68 o
  -3   5  22       65.46       67.99     16.69 o
  -2   5  22       19.05       -6.99     10.15 o
  -1   5  22      121.82      122.96     16.91 o
   0   5  22        7.08        6.06     10.85 o
   1   5  22        0.73        9.59     10.83 o
   2   5  22        1.21       -6.78      8.57 o
   3   5  22       17.97       12.74      9.22 o
  -2   6  22       38.90       41.47     28.24 o
  -1   6  22       49.36       17.51     11.95 o
   0   6  22        7.05        8.34     24.62 o
   1   6  22       74.30       61.68     14.64 o
   2   6  22       40.48       22.86     10.13 o
   3   6  22      122.40      142.27     28.17 o
  -2   7  22      392.09      373.31     44.00 o
  -1   7  22        4.91       -1.37     35.46 o
   0   7  22      481.42      438.31     39.24 o
   1   7  22       26.35       19.45     12.55 o
   2   7  22      100.91      106.67     30.49 o
  -2   8  22       25.73       -2.56     17.78 o
  -1   8  22      158.48      134.18     24.05 o
   0   8  22      353.61      318.01     32.08 o
   1   8  22      301.09      247.12     26.11 o
   2   8  22       28.40       67.99     17.08 o
   0   9  22      536.52      432.76     43.08 o
  -3   1  23      565.14      513.44     51.55 o
  -2   1  23      201.52      183.07     20.77 o
  -1   1  23      188.48      146.45     17.84 o
   0   1  23        4.90        1.24     11.18 o
   1   1  23        3.32        4.10     10.83 o
   2   1  23       10.37       21.86     12.88 o
   3   1  23        6.59       -3.49     10.59 o
  -2   2  23      131.98       97.70     15.24 o
  -1   2  23       99.85       63.08     13.43 o
   0   2  23      326.36      340.48     33.07 o
   1   2  23      162.95      126.02     16.64 o
   2   2  23      525.37      523.23     52.08 o
   3   2  23       61.02       42.73      9.44 o
  -2   3  23       85.12       87.83     15.95 o
  -1   3  23       41.65       32.24     14.01 o
   0   3  23      140.63      113.38     18.29 o
   1   3  23       90.58       90.11     12.03 o
   2   3  23       25.05       17.14      9.34 o
   3   3  23        6.82       17.98     10.40 o
  -2   4  23        5.21      -12.22     12.22 o
  -1   4  23        4.72      -11.50     11.50 o
   0   4  23        7.45        5.94     12.38 o
   1   4  23        2.33       -8.89      8.89 o
   2   4  23      341.33      353.89     54.06 o
  -1   5  23        4.22       -8.33     10.64 o
   0   5  23       74.72       66.35     26.51 o
   1   5  23      227.46      214.93     24.41 o
   2   5  23        0.24      -10.18     10.18 o
  -1   6  23      407.56      397.10     48.35 o
   0   6  23       13.06       29.94     14.94 o
   1   6  23       72.51       55.75     15.38 o
   2   6  23      780.50     1006.52    197.49 o
   0   7  23      397.53      363.59     56.92 o
   1   7  23        5.40        1.28     17.40 o
  -1   0  24       41.57       51.23     17.40 o
   0   0  24       59.04       40.29     20.53 o
   1   0  24       75.56       58.33     19.31 o
   2   0  24      331.20      273.54     42.66 o
  -1   1  24       54.89       53.88     14.51 o
   0   1  24       72.34       51.97     16.01 o
   1   1  24      105.83      106.31     31.34 o
   2   1  24      100.43       52.74     16.07 o
  -1   2  24      107.21       98.15     19.03 o
   0   2  24      143.21      102.97     19.13 o
   1   2  24       34.25       19.99     12.81 o
   2   2  24       69.43       36.71     14.06 o
   0   3  24       61.26       52.20     17.56 o
   1   3  24       87.19       94.88     12.43 o
   2   3  24        2.12       -5.76     13.49 o
   0   4  24      126.92       91.55     17.98 o
   1   4  24        0.02       -9.25      9.25 o
   0   5  24       66.37       38.37     19.12 o
 
